# Supplementary material for: Plasmid Characterization and Chromosome Analysis of Two netF+ Clostridium perfringens Isolates Associated with Foal and Canine Necrotizing Enteritis
Source: PLoS One. 2016 Feb 9;11(2):e0148344. doi: 10.1371/journal.pone.0148344 (PMC4747519; doi:10.1371/journal.pone.0148344)
Supplement: S1 Table — (XLSX) [file pone.0148344.s001.xlsx]

## Sheet: S1 Table
S1 Table. Summary of predicted genes identified by MyRast software in pJFP55G.
Gene	Locus Tag	Size (aa)	Automated Annotation	Protein Blast	Length	E-value	Identity	Gaps	Superfamily/Domain
1_1038	JFP55_pG0001	346	adhesin, partial	adhesin [Clostridium perfringens]	1187	0	344/346(99%)	0/346(0%)	TQXA
1178..1552	JFP55_pG0002	124	growth inhibitor PemK	mRNA interferase PemK [Clostridium perfringens]	124	9e-83	124/124(100%)	0/124(0%)	PemK
1622..1954	JFP55_pG0003	110	hypothetical protein	hypothetical protein [Clostridium perfringens]	358	2e-74	107/110(97%)	0/110(0%)	SCP superfamily
2783..3157	JFP55_pG0004	124	hypothetical protein	hypothetical protein [Clostridium perfringens]	124	2e-81	120/124(97%)	0/124(0%)
3253..3459	JFP55_pG0005	68	transcriptional regulator	transcriptional regulator [Clostridium perfringens]	77	1e-39	68/68(100%)	0/68(0%)	HTH_XRE superfamily
3665..4846	JFP55_pG0006	393	LexA repressor	LexA family transcriptional regulator [Clostridium perfringens]	393	0	393/393(100%)	0/393(0%)	HTH_XRE superfamily; S24_LexA-like
5114..5926	JFP55_pG0007	270	plasmid replication protein	plasmid replication protein [Clostridium perfringens]	276	0	263/270(97%)	0/270(0%)
6461..7387	JFP55_pG0008	308	plasmid segregation protein ParM	peptide transporter [Clostridium perfringens]	308	0	308/308(100%)	0/308(0%)	NBD_Sugar_Kinase_HSP70_actin superfamily
7366..7629	JFP55_pG0009	87	hypothetical protein	hypothetical protein [Clostridium perfringens]	87	5e-51	87/87(100%)	0/87(0%)
7686..8183	JFP55_pG0010	165	hypothetical protein	hypothetical protein [Clostridium perfringens]	165	6e-105	163/165(99%)	0/165(0%)	Hemagglutinin superfamily
8249..8476	JFP55_pG0011	75	hypothetical protein	hypothetical protein [Clostridium perfringens]	77	2e-42	75/75(100%)	0/75(0%)
8762..9292	JFP55_pG0012	176	SOS-response repressor and protease LexA	lexa repressor [Clostridium perfringens SM101]	176	5e-118	175/176(99%)	0/176(0%)	HTH superfamily
9359..9829	JFP55_pG0013	156	hypothetical protein	hypothetical protein [Clostridium perfringens]	156	3e-105	156/156(100%)	0/156(0%)
10052..10375	JFP55_pG0014	107	transcriptional regulator, PadR family	PadR family transcriptional regulator [Clostridium perfringens]	107	5e-64	107/107(100%)	0/107(0%)	HTH superfamily
10379..11020	JFP55_pG0015	213	hypothetical protein	hypothetical protein [Clostridium perfringens]	213	3e-141	213/213(100%)	0/213(0%)
11031..11771	JFP55_pG0016	246	beta2 toxin	beta-2 toxin [Clostridium perfringens]	265	5e-178	242/246(98%)	0/246(0%)
11980..12099	JFP55_pG0017	39	hypothetical protein	hypothetical protein [Clostridium perfringens]	39	5e-16	39/39(100%)	0/39(0%)
12083..12211	JFP55_pG0018	42	signal peptidase I	signal peptidase I [Clostridium perfringens]	42	2e-17	38/42(90%)	0/42(0%)	Peptidase_s24_S26
12357..13091	JFP55_pG0019	244	resolvase	resolvase [Clostridium perfringens]	244	1e-172	242/244(99%)	0/244(0%)	ser_Recombinase superfamily
13292..13747	JFP55_pG0020	151	hypothetical protein	hypothetical protein [Desulfotomaculum reducens]	155	7e-35	68/150(45%)	4/150(2%)
13750..14400	JFP55_pG0021	216	hypothetical protein	hypothetical protein [Spirochaeta smaragdinae]	217	5e-72	112/217(52%)	2/217(0%)	TryP_Spc superfamily
14556..15377	JFP55_pG0022	273	hypothetical protein	hypothetical protein [Clostridium perfringens]	273	0	270/273(99%)	0/273(0%)	HNHc superfamily
15364..17013	JFP55_pG0023	549	hypothetical protein	hypothetical protein [Clostridium perfringens]	549	0	540/549(98%)	0/549(0%)	P-loop_NTPase superfamily
17411..18268	JFP55_pG0024	285	transposase	transposase [Clostridium perfringens]	293	0	278/293(95%)	8/293(2%)	PDDEXK_2
18332..18739	JFP55_pG0025	135	hypothetical protein	hypothetical protein [Clostridium perfringens]	135	6e-91	135/135(100%)	0/135(0%)
18868..19770	JFP55_pG0026	300	hypothetical protein	hypothetical protein [Clostridium perfringens]	300	0	300/300(100%)	0/300(0%)
19795..20028	JFP55_pG0027	77	hypothetical protein	hypothetical protein [Clostridium perfringens]	77	2e-44	77/77(100%)	0/77(0%)
20340..20651	JFP55_pG0028	103	hypothetical protein	hypothetical protein [Clostridium perfringens]	103	2e-64	103/103(100%)	0/103(0%)
20797..20967	JFP55_pG0029	56	hypothetical protein	hypothetical protein [Clostridium perfringens]	133	9e-30	53/56(95%)	0/56(0%)
21035..21151	JFP55_pG0030	38	hypothetical protein	hypothetical protein [Clostridium perfringens]	117	7e-16	35/36(97%)	0/36(0%)
21682..23088	JFP55_pG0031	468	putative amidoligase	swim zinc finger domain protein; amidoligase [Clostridium perfringens]	468	0	457/468(98%)	0/468(0%)	Amidoligase_2
23189..23518	JFP55_pG0032	109	hypothetical protein	hypothetical protein [Clostridium perfringens]	173	2e-66	105/109(96%)	0/109(0%)	DUF4417
23743..25164	JFP55_pG0033	473	transposase	transposase [Clostridium perfringens]	478	0	472/473(99%)	0/473(0%)	DDE_Tnp_1
25481..26440	JFP55_pG0034	319	enterotoxin	enterotoxin [Clostridium perfringens]	319	0	319/319(100%)	0/319(0%)	Clenterotox superfamily
26799..27014	JFP55_pG0035	71	holin	holin [Clostridium perfringens]	71	4e-42	71/71(100%)	0/71(0%)	Phage_Holin_1 superfamily
27691..28146	JFP55_pG0036	151	transposase	transposase [Clostridium perfringens]	151	2e-108	151/151(100%)	0/151(0%)	Y1_Tnp superfamily
28734..29105	JFP55_pG0037	123	hypothetical protein	swim zinc finger domain protein [Clostridium perfringens]	123	1e-80	122/123(99%)	0/123(0%)
29102..29275	JFP55_pG0038	57	hypothetical protein	holin [Clostridium perfringens]	57	4e-28	57/57(100%)	0/57(0%)
29293..30312	JFP55_pG0039	339	cytosine methyltransferase	DNA methyltransferase [Clostridium perfringens]	339	0	339/339(100%)	0/339(0%)	adoMet_Mtase superfamily
30327..30632	JFP55_pG0040	101	hypothetical protein	holin [Clostridium perfringens]	101	7e-63	101/101(100%)	0/101(0%)
31580..32341	JFP55_pG0041	253	TcpJ	TcpJ [Clostridium perfringens]	253	6e-177	251/253(99%)	0/253(0%)
32350..32844	JFP55_pG0042	164	TcpI	TcpI protein [Clostridium perfringens]	164	2e-103	155/164(95%)	0/164(0%)	DUF457
32847..35357	JFP55_pG0043	836	TcpH	TcpH [Clostridium perfringens]	836	0	827/836(99%)	0/836(0%)	TrbL superfamily
35460..36464	JFP55_pG0044	334	cell wall-binding protein TcpG	cell wall-binding protein TcpG [Clostridium perfringens]	334	0	331/334(99%)	0/334(0%)	NLPC_P60 superfamily; Lysozyme_like superfamily
36464..36664	JFP55_pG0045	66	TcpF, partial	TcpF [Clostridium perfringens CPE str. F4969]	124	2e-38	65/66(98%)	0/66(0%)
