# Supplementary material for: Plasmid Characterization and Chromosome Analysis of Two netF+ Clostridium perfringens Isolates Associated with Foal and Canine Necrotizing Enteritis
Source: PLoS One. 2016 Feb 9;11(2):e0148344. doi: 10.1371/journal.pone.0148344 (PMC4747519; doi:10.1371/journal.pone.0148344)
Supplement: S3 Table — (XLSX) [file pone.0148344.s003.xlsx]

## Sheet: S3 Table
S3 Table. Summary of predicted genes identified by MyRast software in pJFP55K.
Gene	Locus Tag	Size (aa)	Automated Annotation	Protein Blast	Length	E-value	Identity	Gaps	Superfamily/Domain
2..988	JFP55_pK0001	329	relaxase	protein rlx [Clostridium perfringens]	362	0	303/317(96%)	0/317(0%)	relaxase superfamily
988_1305	JFP55_pK0002	105	putative mobilization protein	molybdopterin-guanine dinucleotide biosynthesis protein MobC [Clostridium perfringens]	105	2e-60	104/105(99%)	0/105(0%)	MobC superfamily
1563_1751	JFP55_pK0003	62	hypothetical protein	CopG family transcriptional regulator [Clostridium perfringens]	101	3e-33	61/62(98%)	0/62(0%)
2052_3299	JFP55_pK0004	415	replication protein	replication protein [Clostridium perfringens]	415	0	400/415(96%)	0/415(0%)
3389_3904	JFP55_pK0005	171	hypothetical protein	hypothetical protein [Clostridium sp. Ade.TY]	165	1e-05	48/178(27%)	23/178(12%)
3923_5452	JFP55_pK0006	509	putative efflux transporter	putative bacteriocin ABC transporter, bacteriocin-binding protein [Clostridium perfringens SM101]	505	0	387/508(76%)	8/508(1%)	Biotinyl_lipoyi_domain superfamily; HemX superfamily
5442..7649	JFP55_pK0007	735	bacteriocin ABC transporter	bacteriocin ABC transporter ATPase [Clostridium perfringens]	734	0	730/734(99%)	0/734(0%)	Peptidase_C39B_like superfamily; ABC_membrane protein
7822..8010	JFP55_pK0008	62	putative bacteriocin	bacteriocin [Streptococcus sp. oral taxon 071]	63	0.05	23/55(42%)	2/55(3%)
8052..8228	JFP55_pK0009	58	putative bacteriocin	bacteriocin [Streptococcus oralis]	60	0.015	27/58(47%)	0/58(0%)
8215..8430	JFP55_pK0010	71	hypothetical protein	hypothetical protein [Clostridium perfringens]	71	3e-38	71/71(100%)	0/71(0%)
8539..8766	JFP55_pK0011	75	resolvase	Resolvase [Streptococcus agalactiae H36B]	77	2e-37	65/75(87%)	0/75(0%)	Ser_recombinase superfamily; HTH_Hin_like superfamily
9112..9321	JFP55_pK0012	69	hypothetical protein	hypothetical protein [[Clostridium] bifermentans]	68	4e-05	25/68(37%)	6/68(8%)
9373..9549	JFP55_pK0013	58	hypothetical protein	tail tape measure protein, partial [Acinetobacter baumannii]	442	0.034	20/37(54%)	1/37(2%)
9640..9828	JFP55_pK0014	62	hypothetical protein	unnamed protein product [Vitis vinifera]	255	6.6	18/51(35%)	0/51(0%)
9952..10527	JFP55_pK0015	191	resolvase	resolvase [Clostridium perfringens]	189	9e-126	184/188(98%)	0/188(0%)	Ser_recombinase superfamily; HTH_Hin_like superfamily
10836..12881	JFP55_pK0016	681	cell wall anchor protein	cell wall anchor [Clostridium perfringens]	664	2e-150	235/345(68%)	7/345(2%)	TQXA_d
13245..14057	JFP55_pK0017	270	hypothetical protein	hypothetical protein [Clostridium perfringens]	245	5e-157	227/244(93%)	0/244(0%)	DUF4352
