# Supplementary material for: Plasmid Characterization and Chromosome Analysis of Two netF+ Clostridium perfringens Isolates Associated with Foal and Canine Necrotizing Enteritis
Source: PLoS One. 2016 Feb 9;11(2):e0148344. doi: 10.1371/journal.pone.0148344 (PMC4747519; doi:10.1371/journal.pone.0148344)
Supplement: S4 Table — (XLSX) [file pone.0148344.s004.xlsx]

## Sheet: S4 Table
S4 Table. Summary of predicted genes identified by MyRast software in pJFP838E.
Gene	Locus Tag	Size (aa)	Automated Annotation	Protein Blast	Length	E-value	Identity	Gaps	Superfamily/Domain
2..988	JFP838_pE0001	329	relaxase	protein rlx [Clostridium perfringens]	362	0	303/317(96%)	0/317(0%)	relaxase superfamily
988..1305	JFP838_pE0002	105	putative mobilization protein	molybdopterin-guanine dinucleotide biosynthesis protein MobC [Clostridium perfringens]	105	2e-60	104/105(99%)	0/105(0%)	MobC superfamily
1563..1868	JFP838_pE0003	101	DNA binding protein	CopG family transcriptional regulator [Clostridium perfringens]	101	2e-60	100/101(99%)	0/101(0%)
2169..3416	JFP838_pE0004	415	replication protein	replication protein [Clostridium perfringens]	415	0	400/415(96%)	0/415(0%)
3506..3988	JFP838_pE0005	160	hypothetical protein	hypothetical protein [Clostridium perfringens]	67	1e-07	30/51(59%)	0/51(0%)
4040..5569	JFP838_pE0006	509	putative efflux transporter	putative bacteriocin ABC transporter, bacteriocin-binding protein [Clostridium perfringens SM101]	505	0	387/508(76%)	8/508(1%)	Biotinyl_lipoyl; HemX superfamily
5559..7763	JFP838_pE0007	734	bacteriocin ABC transporter	bacteriocin ABC transporter ATPase [Clostridium perfringens]	734	0	730/734(99%)	0/734(0%)	Peptidase_C39B superfamily; ABC membrane superfamily
7939..8127	JFP838_pE0008	62	putative bacteriocin	bacteriocin [Streptococcus sp. oral taxon 071]	63	0.05	23/55(42%)	2/55(3%)
8169..8345	JFP838_pE0009	58	putative bacteriocin	bacteriocin [Streptococcus oralis]	60	0.015	27/58(47%)	0/58(0%)
8332..8547	JFP838_pE0010	71	hypothetical protein	hypothetical protein [Clostridium perfringens]	71	3e-38	71/71(100%)	0/71(0%)
8656..8883	JFP838_pE0011	75	resolvase	Resolvase [Streptococcus agalactiae H36B]	77	2e-37	65/75(87%)	0/75(0%)	Ser_Recombinase superfamily; HTH_Hin_Like superfamily
9229..9429	JFP838_pE0012	66	hypothetical protein	hypothetical protein [[Clostridium] bifermentans]	68	0.0008	24/56(43%)	6/56(10%)
9433..9663	JFP838_pE0013	76	hypothetical protein	peptidase M23 [Enterococcus faecalis]	1715	0.014	26/57(46%)	8/57(14%)
9754..9942	JFP838_pE0014	62	hypothetical protein	unnamed protein product [Vitis vinifera]	255	6.6	18/51(35%)	0/51(0%)
10066..10641	JFP838_pE0015	191	resolvase	resolvase [Clostridium perfringens]	189	9e-126	184/188(98%)	0/188(0%)	Ser_Recombinase superfamily; HTH_Hin_Like superfamily
10950..13478	JFP838_pE0016	842	cell wall anchor protein	cell wall anchor [Clostridium perfringens]	664	4e-150	235/345(68%)	7/345(2%)	TQXA
13842..14654	JFP838_pE0017	270	hypothetical protein	hypothetical protein [Clostridium perfringens]	245	5e-157	227/244(93%)	0/244(0%)	DUF4352
