# Supplementary material for: Plasmid Characterization and Chromosome Analysis of Two netF+ Clostridium perfringens Isolates Associated with Foal and Canine Necrotizing Enteritis
Source: PLoS One. 2016 Feb 9;11(2):e0148344. doi: 10.1371/journal.pone.0148344 (PMC4747519; doi:10.1371/journal.pone.0148344)
Supplement: S5 Table — (XLSX) [file pone.0148344.s005.xlsx]

## Sheet: S5 Table
S5 Table. Summary of predicted genes identified by MyRast software in pJFP55H.
Gene	Locus Tag	Size (aa)	Automated Annotation	Protein Blast	Length	E-value	Identity	Gaps	Superfamily/Domain
73..939	JFP55_pH0001	288	hypothetical protein	recombinase [Clostridium perfringens]	289	6e-110	169/291(58%)	19/291(6%)	PDDEXK_2 superfamily
1230..1592	JFP55_pH0002	120	hypothetical protein	hypothetical protein [Clostridium perfringens]	117	5e-62	95/113(84%)	0/113(0%)
1936..3567	JFP55_pH0003	443	hypothetical protein	CHC2 zinc finger domain protein [Clostridium perfringens D str. JGS1721]	543	0	408/541(75%)	0/541(0%)	zf_CHC2 superfamily
3595..4188	JFP55_pH0004	197	hypothetical protein	hypothetical protein [Clostridium perfringens]	198	2e-127	182/198(92%)	1/198(0%)
4433..5056	JFP55_pH0005	207	hypothetical protein	hypothetical protein [Clostridium perfringens]	207	5e-136	193/207(93%)	0/207(0%)
5070..5471	JFP55_pH0006	133	hypothetical protein	hypothetical protein [Clostridium perfringens]	133	2e-70	113/133(85%)	0/133(0%)
5522..6403	JFP55_pH0007	293	hypothetical protein	spore photoproduct, partial [Clostridium perfringens]	132	1e-68	114/132(86%)	0/132(0%)
6454..6693	JFP55_pH0008	79	hypothetical protein	hypothetical protein [Clostridium perfringens]	79	2e-36	60/79(76%)	0/79(0%)
6742..7887	JFP55_pH0009	381	hypothetical protein	hypothetical protein [Clostridium perfringens]	381	0	328/381(86%)	0/381(0%)
7887..8297	JFP55_pH0010	136	hypothetical protein	hypothetical protein [Clostridium perfringens]	136	1e-44	79/136(58%)	0/136(0%)
8302..8568	JFP55_pH0011	88	hypothetical protein	hypothetical protein [Clostridium perfringens]	89	2e-35	60/88(68%)	0/88(0%)
8942..9784	JFP55_pH0012	280	hypothetical protein	hypothetical protein [Clostridium perfringens]	281	1e-111	173/281(62%)	1/281(0%)	SMC_prok_A
9864..10547	JFP55_pH0013	227	hypothetical protein	hypothetical protein [Clostridium perfringens]	229	1e-148	216/226(96%)	0/226(0%)
10562..11722	JFP55_pH0014	386	cell wall-binding protein	cell wall-binding protein [Clostridium perfringens]	387	0	327/387(84%)	1/387(0%)	Lysozyme_like superfamily; NLPC_P60 superfamily
11801..12484	JFP55_pH0015	227	hypothetical protein	hypothetical protein [Clostridium perfringens]	226	7e-102	154/227(68%)	1/227(0%)
12489..14390	JFP55_pH0016	633	putative VirB4	Type IV secretory pathway VirB4 component-like protein,conjugal transfer ATP-binding protein TraC,Type IV secretory pathway, VirB4 components,type-IV secretion system protein TraC,AAA-like domain [ [[Clostridium] sordellii]	632	0	345/627(55%)	1/627(0%)	AAA_10
14486..14668	JFP55_pH0017	60	hypothetical protein	hypothetical protein [Clostridium perfringens]	54	8e-14	37/53(70%)	0/53(0%)
14735..15379	JFP55_pH0018	214	hypothetical protein	hypothetical protein [Clostridium perfringens]	214	9e-105	158/214(74%)	0/214(0%)
15437..16084	JFP55_pH0019	215	hypothetical protein	hypothetical protein [Clostridium perfringens]	230	4e-125	204/215(95%)	0/215(0%)
16102..18213	JFP55_pH0020	703	DNA topoisomerase III	DNA topoisomerase III [Clostridium perfringens]	703	0	687/703(98%)	0/703(0%)	TOPRIM superfamily; TOP1Ac superfamily
18277..18834	JFP55_pH0021	185	hypothetical protein	hypothetical protein [Clostridium perfringens]	175	2e-88	164/185(89%)	10/185(5%)
19179..19538	JFP55_pH0022	119	hypothetical protein	hypothetical protein [Clostridium perfringens]	119	2e-54	103/119(87%)	0/119(0%)
19531..19755	JFP55_pH0023	74	hypothetical protein	hypothetical protein [Clostridium perfringens]	74	9e-26	63/74(85%)	0/74(0%)
19774..20151	JFP55_pH0024	125	hypothetical protein	hypothetical protein [Clostridium perfringens]	125	2e-73	116/125(93%)	0/125(0%)
20212..20895	JFP55_pH0025	227	hypothetical protein	hypothetical protein [Clostridium perfringens]	226	1e-89	165/221(75%)	0/221(0%)
20924..21574	JFP55_pH0026	216	hypothetical protein	hypothetical protein [Clostridium perfringens]	216	6e-93	139/216(64%)	0/216(0%)
21639..21911	JFP55_pH0027	90	hypothetical protein	hypothetical protein [Clostridium perfringens]	93	5e-29	54/90(60%)	0/90(0%)
21914..23938	JFP55_pH0028	674	membrane protein	membrane protein [Clostridium perfringens]	667	0	365/695(53%)	50/695(7%)	TrbL superfamily
23939..26725	JFP55_pH0029	928	conjugation protein	type VI secretion protein [Clostridium perfringens]	902	0	644/938(69%)	54/938(5%)	VirD4
26744..29164	JFP55_pH0030	806	hypothetical protein	hypothetical protein [Clostridium perfringens]	810	0	370/498(74%)	9/498(1%)
29250..30338	JFP55_pH0031	362	conjugation protein	hypothetical protein [Clostridium perfringens]	362	0	308/362(85%)	0/362(0%)	P-loop_NTPase superfamily
30395..30631	JFP55_pH0032	78	hypothetical protein	hypothetical protein [Clostridium botulinum]	78	1e-14	33/78(42%)	0/78(0%)
30697..30888	JFP55_pH0033	63	hypothetical protein	hypothetical protein [Clostridium perfringens]	66	3e-09	29/63(46%)	2/63(3%)
30945..31067	JFP55_pH0034	40	hypothetical protein	No significant similarity found
31128..31556	JFP55_pH0035	142	hypothetical protein	hypothetical protein [Clostridium perfringens]	142	8e-38	71/140(51%)	1/140(0%)
31648..31767	JFP55_pH0036	39	hypothetical protein	hypothetical protein [Clostridium perfringens]	31	1e-07	27/31(87%)	0/31(0%)
31769..32410	JFP55_pH0037	213	sortase	sortase [Clostridium perfringens]	207	1e-114	182/213(85%)	6/213(2%)	Sortase family
32407..32721	JFP55_pH0038	104	hypothetical protein	permease [Clostridium perfringens]	119	3e-45	85/103(83%)	5/103(4%)
32795..32956	JFP55_pH0039	53	hypothetical protein	hypothetical protein [Anaerofustis stercorihominis]	123	7.1	17/41(41%)	0/41(0%)
32972..33364	JFP55_pH0040	130	hypothetical protein	Sec-independent transporter protein [Clostridium perfringens]	129	2e-46	91/130(70%)	1/130(0%)
33383..33931	JFP55_pH0041	182	hypothetical protein	hypothetical protein [Clostridium perfringens]	182	7e-120	170/180(94%)	0/180(0%)
33945..34202	JFP55_pH0042	85	hypothetical protein	hypothetical protein [Clostridium perfringens]	85	4e-46	79/85(93%)	0/85(0%)
34413..34745	JFP55_pH0043	110	hypothetical protein	hypothetical protein [Clostridium perfringens]	110	2e-64	101/110(92%)	0/110(0%)
34766..34921	JFP55_pH0044	51	hypothetical protein	hypothetical protein [Clostridium perfringens]	51	8e-27	49/51(96%)	0/51(0%)
34952..35482	JFP55_pH0045	176	hypothetical protein	hypothetical protein [Clostridium perfringens]	62	2e-17	39/62(63%)	0/62(0%)
35502..35849	JFP55_pH0046	115	hypothetical protein	hypothetical protein [Clostridium perfringens]	115	5e-56	94/115(82%)	0/115(0%)
36043..39630	JFP55_pH0047	1195	collagen adhesion protein	collagen adhesion protein [Clostridium perfringens D str. JGS1721]	1195	0	1045/1195(87%)	0/1195(0%)	can_B
39719..40078	JFP55_pH0048	119	hypothetical protein	chromosome partitioning protein ParB [Pedosphaera parvula]276	276	0.037	23/99(23%)	3/99(3%)
40122..40487	JFP55_pH0049	121	hypothetical protein	hypothetical protein [Enterococcus haemoperoxidus]	305	4.8	53/107(49%)	9/107(8%)
40570..41709	JFP55_pH0050	379	hypothetical protein	hypothetical protein [Clostridium perfringens]	373	5e-149	257/382(67%)	12/382(3%)	SCP superfamily
41769..42305	JFP55_pH0051	178	hypothetical protein	hypothetical protein [Clostridium perfringens]	180	3e-71	116/182(64%)	9/182(4%)	HTH superfamily
42747..43839	JFP55_pH0052	370	LexA repressor	LexA repressor [Clostridium perfringens E str. JGS1987]	368	0	309/370(84%)	2/370(0%)	HTH_XRE superfamily; S24_LexA-like
44173..44973	JFP55_pH0053	266	hypothetical protein	hypothetical protein [Clostridium perfringens]	266	1e-172	238/266(89%)	0/266(0%)
45138..45398	JFP55_pH0054	86	hypothetical protein	hypothetical protein [Oscillatoria sp. PCC 10802]	83	0.084	14/38(37%)	0/38(0%)
45540_46907	JFP55_pH0055	455	plasmid replication initiation protein	initiator RepB protein family [Clostridium perfringens E str. JGS1987]	452	5e-158	278/461(60%)	18/461(3%)	rep_3 superfamily
47126_48271	JFP55_pH0056	381	hypothetical protein	hypothetical protein [Clostridium perfringens]	381	0	352/377(93%)	0/377(0%)	NBD_Sugar_Kinase_HSP70_actin superfamily
48291_48650	JFP55_pH0057	119	hypothetical protein	hypothetical protein [Clostridium perfringens]	119	7e-48	88/120(73%)	2/120(1%)
48720_48953	JFP55_pH0058	77	hypothetical protein	hypothetical protein [Clostridium perfringens]	73	7e-05	26/71(37%)	1/71(1%)
49138_49272	JFP55_pH0059	44	hypothetical protein	hypothetical protein [Clostridium perfringens]	44	2e-07	24/44(55%)	0/44(0%)
49290_49535	JFP55_pH0060	81	hypothetical protein	cell wall/surface repeat-containing protein,Internalin-A precursor,repeat,Listeria-Bacteroides repeat domain (List_Bact_rpt) [ [[Clostridium] sordellii]	380	5e-10	35/63(56%)	9/63(14%)
49519_49776	JFP55_pH0061	85	hypothetical protein	leucine Rich repeats family protein [ [[Clostridium] sordellii ATCC 9714]	253	2e-07	31/46(67%)	0/46(0%)
50004_50501	JFP55_pH0062	165	hypothetical protein	hypothetical protein [Clostridium perfringens]	165	3e-91	144/165(87%)	0/165(0%)	HTH_17
50866_51090	JFP55_pH0063	74	hypothetical protein	hypothetical protein [Clostridium perfringens]	75	3e-42	73/74(99%)	0/74(0%)
51180_51311	JFP55_pH0064	43	hypothetical protein	hypothetical protein [Clostridium perfringens]	43	4e-18	40/43(93%)	0/43(0%)
51317_51625	JFP55_pH0065	102	hypothetical protein	hypothetical protein [Clostridium perfringens]	102	3e-43	71/102(70%)	0/102(0%)
51650_52024	JFP55_pH0066	124	hypothetical protein	hypothetical protein [Paenibacillus elgii]	119	4e-16	42/120(35%)	1/120(0%)
52117_52299	JFP55_pH0067	60	hypothetical protein	hypothetical protein [Clostridium perfringens]	77	1e-19	43/60(72%)	0/60(0%)
52566_52880	JFP55_pH0068	104	hypothetical protein	hypothetical protein [Clostridium perfringens]	106	7e-43	72/106(68%)	2/106(1%)
52998_53165	JFP55_pH0069	55	hypothetical protein	hypothetical protein [Clostridium cellulovorans]	130	0.0004	20/26(77%)	0/26(0%)
53380_54615	JFP55_pH0070	411	hypothetical protein	hypothetical protein [Clostridium perfringens]	355	2e-12	85/288(30%)	41/288(14%)	SMC_prok_A
55229_58417	JFP55_pH0071	1062	DNA helicase	DNA helicase [Clostridium perfringens]	1975	0	994/1064(93%)	2/1064(0%)	P-loop_NTPase superfamily; COG 4646
