# Supplementary material for: Plasmid Characterization and Chromosome Analysis of Two netF+ Clostridium perfringens Isolates Associated with Foal and Canine Necrotizing Enteritis
Source: PLoS One. 2016 Feb 9;11(2):e0148344. doi: 10.1371/journal.pone.0148344 (PMC4747519; doi:10.1371/journal.pone.0148344)
Supplement: S6 Table — (XLSX) [file pone.0148344.s006.xlsx]

## Sheet: S6 Table
S6 Table. Summary of predicted genes identified by MyRast software in pJFP55J.
Gene	Locus Tag	Size (aa)	Automated Annotation	Protein Blast	Length	E-value	Identity	Gaps	Superfamily/Domain
437_655	JFP55_pJ0001	72	hypothetical protein	sigma factor [Johnsonella ignava]	138	5e-18	40/50(80%)	0/50(0%)
937_2256	JFP55_pJ0002	439	sensor histidine kinase VncS	sensor histidine kinase VncS [Clostridium perfringens SM101]	439	0	437/439(99%)	0/439(0%)	HAMP; HiskA superfamily; HATPase superfamily
2253_2906	JFP55_pJ0003	217	two-component response regulator VncR	vncR, response regulator [Clostridium perfringens SM101]	217	9e-148	216/217(99%)	0/217(0%)	REC superfamily; HTH superfamily
3046_4422	JFP55_pJ0004	458	ABC transporter	peptide ABC transporter permease [Clostridium perfringens]	458	0	455/458(99%)	0/458(0%)	FtsX superfamily
4422_5078	JFP55_pJ0005	218	ABC transporter, ATP-binding protein	ABC transporter ATPase component [Clostridium perfringens]	218	1e-151	218/218(100%)	0/218(0%)	P-loop_NTPase superfamily
5088_6257	JFP55_pJ0006	389	ABC transporter membrane-spanning permease	ABC transporter permease [Clostridium perfringens]	425	0	389/389(100%)	0/389(0%)	FtsX superfamily; MacB_PCD superfamily
7229_7423	JFP55_pJ0007	64	hypothetical protein	hypothetical protein [Clostridium perfringens]	64	2e-21	64/64(100%)	0/64(0%)
7481_7948	JFP55_pJ0008	155	hypothetical protein	hypothetical protein, partial [Clostridium perfringens]	383	4e-86	137/138(99%)	0/138(0%)
7960_8310	JFP55_pJ0009	116	growth inhibitor PemK	mRNA interferase PemK [Clostridium perfringens]	117	3e-77	115/116(99%)	0/116(0%)	PemK
8433_9491	JFP55_pJ0010	352	hypothetical protein	hypothetical protein [Clostridium perfringens]	346	0	338/347(97%)	1/347(0%)	SCP superfamily
9522_10007	JFP55_pJ0011	161	hypothetical protein	hypothetical protein [Clostridium perfringens]	161	9e-108	157/161(98%)	0/161(0%)	HTH superfamily
10321_11427	JFP55_pJ0012	368	transcriptional regulator	XRE family transcriptional regulator [Clostridium perfringens]	368	0	366/368(99%)	0/368(0%)	HTH_XRE superfamily
11711_12616	JFP55_pJ0013	301	hypothetical protein	hypothetical protein [Clostridium perfringens]	301	0	300/301(99%)	0/301(0%)	HTH superfamily
13387_14139	JFP55_pJ0014	250	plasmid partitioning protein ParA	chromosome partitioning protein ParA [Clostridium perfringens]	250	2e-177	250/250(100%)	0/250(0%)	P-loop_NTPase superfamily
14198_15430	JFP55_pJ0015	410	plasmid partitioning protein ParB	chromosome partitioning protein ParB [Clostridium perfringens]	425	0	400/410(98%)	0/410(0%)	ParBC
16587_17561	JFP55_pJ0016	324	choloylglycine hydrolase	choloylglycine hydrolase [Clostridium perfringens]	324	0	324/324(100%)	0/324(0%)	Ntn_Hydrolyase
18089_18277	JFP55_pJ0017	62	hypothetical protein	envelope glycoprotein [Clostridium perfringens]	88	8e-21	45/45(100%)	0/45(0%)
18761_20218	JFP55_pJ0018	485	M protein transactivating positive regulator MGA	M protein trans-acting positive regulator (MGA) [Clostridium perfringens]	485	0	480/485(99%)	0/485(0%)	HTH superfamily
20859_23132	JFP55_pJ0019	757	cell wall anchor protein	cell wall anchor [Clostridium perfringens]	757	0	699/757(92%)	0/757(0%)	cna_B
23132_24691	JFP55_pJ0020	519	cell wall surface protein	surface protein [Clostridium perfringens]	523	0	512/519(99%)	0/519(0%)	cna_B; DUF11
24860_25630	JFP55_pJ0021	256	sortase	sortase [Clostridium perfringens]	264	9e-148	224/246(91%)	3/246(1%)	Sortase family
25865_26275	JFP55_pJ0022	136	hypothetical protein	hypothetical protein [Clostridium perfringens]	136	6e-94	136/136(100%)	0/136(0%)
26770_28026	JFP55_pJ0023	418	hypothetical protein	radical SAM/SPASM domain-containing protein [Clostridium perfringens]	418	0	415/418(99%)	0/418(0%)	Radical_SAM
28420_29046	JFP55_pJ0024	208	resolvase	resolvase [Clostridium perfringens C str. JGS1495]	206	3e-142	204/206(99%)	0/206(0%)	Ser Recombinase superfamily
29072..29428	JFP55_pJ0025	118	hypothetical protein	hypothetical protein [Clostridium perfringens]	118	4e-73	118/118(100%)	0/118(0%)
29520..30548	JFP55_pJ0026	342	N-acetylmuramoyl-L-alanine amidase	N-acetylmuramoyl-L-alanine amidase domain protein [Clostridium perfringens SM101]	342	0	333/342(97%)	0/342(0%)	MurNac_LAA
30859..31416	JFP55_pJ0027	185	bacteriocin UviA	bacteriocin [Clostridium perfringens]	185	5e-124	185/185(100%)	0/185(0%)	Sigma70_r4
31497..31691	JFP55_pJ0028	64	bacteriocin UviB	bacteriocin UviB [Clostridium perfringens]	64	1e-35	64/64(100%)	0/64(0%)	DUF2762
31946..35206	JFP55_pJ0029	1086	bacteriocin BCN5	bacteriocin BCN5 [Clostridium perfringens]	950	0	834/858(97%)	0/858(0%)	SH3 superfamily; Peptidase_M14 -like superfamily
35239..35724	JFP55_pJ0030	161	hypothetical protein	copy number protein [Clostridium perfringens]	161	3e-97	161/161(100%)	0/161(0%)
35881..36894	JFP55_pJ0031	337	replication protein	replication protein [Clostridium perfringens]	337	0	337/337(100%)	0/337(0%)
37372..37740	JFP55_pJ0032	122	hypothetical protein	hypothetical protein [Clostridium perfringens]	119	2e-79	119/122(98%)	3/122(2%)
37728..37925	JFP55_pJ0033	65	hypothetical protein	bacteriocin [Streptococcus suis]	75	2e-12	35/65(54%)	1/65(1%)
38319..38585	JFP55_pJ0034	88	DNA binding protein	CopG family transcriptional regulator [Clostridium perfringens]	101	4e-44	78/88(89%)	0/88(0%)
38658..38810	JFP55_pJ0035	50	hypothetical protein	hypothetical protein [Clostridium perfringens]	50	1e-22	50/50(100%)	0/50(0%)
38789..38914	JFP55_pJ0036	41	hypothetical protein	bacterial mobilization protein MobC [Clostridium botulinum]	105	3e-05	21/41(51%)	0/41(0%)
39020..39217	JFP55_pJ0037	65	HicA-like toxin	toxin-antitoxin system, toxin component, HicA family [Selenomonas artemidis F0399]	73	9e-28	45/64(70%)	0/64(0%)	Ycfa superfamily
39267..39683	JFP55_pJ0038	138	HicB-like antitoxin	pilus biosynthesis protein HicB [Clostridium perfringens]	138	5e-94	137/138(99%)	0/138(0%)	UPF0150
39944..40534	JFP55_pJ0039	196	penicillin V acylase	penicillin acylase [Clostridium perfringens]	196	3e-139	196/196(100%)	0/196(0%)	Ntn_hydrolyase
40798..41547	JFP55_pJ0040	249	hypothetical membrane protein	membrane protein [Clostridium lundense]	257	2e-69	122/249(49%)	1/249(0%)	DUF1212
41563..42051	JFP55_pJ0041	162	hypothetical membrane protein	membrane protein [Clostridium perfringens]	162	3e-105	162/162(100%)	0/162(0%)	DUF1212
