# Supplementary material for: Plasmid Characterization and Chromosome Analysis of Two netF+ Clostridium perfringens Isolates Associated with Foal and Canine Necrotizing Enteritis
Source: PLoS One. 2016 Feb 9;11(2):e0148344. doi: 10.1371/journal.pone.0148344 (PMC4747519; doi:10.1371/journal.pone.0148344)
Supplement: S7 Table — (XLSX) [file pone.0148344.s007.xlsx]

## Sheet: S7 Table
S7 Table. Unique chromosomal nucleotide sequences of JFP838 identified by PanSeq.
Unique Region	Position/ Size	Locus Tag	Genes	Size (aa)	Predicted Product	Hit Description	E-value	Identity	Conserved Domains
JFP838_UR1	(39932-40723) (791 bp)	JFP838_00170	40111-40701	196	Hypothetical protein	Hypothetical protein [Clostridium perfringens]	5e-135	190/196 (97%)	DUF2441
JFP838_UR2	(145093-149977) (4884 bp)	JFP838_00640	145286-147421	711	Hypothetical protein	Hypothetical protein [Clostridium perfringens]	0	703/711 (99%)	HTH-XRE; PRD: PTS_IIB; PTS_ IIA_Fru
		JFP838_00645	147629-148084	151	PTS system mannitol-specific transporter subunit IIA"	PTS ascorbate transporter subunit IIA [Clostridium perfringens]	5e-101	149/151 (99%)	PTS_ IIA_Fru superfamily
		JFP838_00650	148119-148403	94	PTS ascorbate transporter subunit IIB	PTS ascorbate transporter subunit IIB [Clostridium perfringens]	7e-56	92/94 (98%)	PTS_ IIB_Fru superfamily
		JFP838_00655	148535-149797	420	Beta-glucoside transporter subunit IIBC	PTS ascorbate transporter subunit IIC [Clostridium perfringens]	0	419/420 (99%)	EIIC_GAT superfamily
JFP838_UR3	(169972-173463) (3491 bp)	JFP838_00750	170096-170776	226	Hypothetical protein	Peptide ABC transporter ATP-binding protein [Clostridium sp. DL-VIII]	2e-82	124/223 (56%)	ABC_ATPase superfamily
		JFP838_00755	170777-172000	407	Hypothetical protein	ABC transporter permease [Clostridium tyrobutyricum]	3e-36	124/420 (30%)	-
		JFP838_00760	172004-173119	371	Hypothetical protein	Membrane protein [Clostridium tetani]	4e-29	121/396 (31%)	MacB_PCD superfamily; FtsX superfamily
JFP838_UR4	(176491-181245) (4754 bp)	JFP838_00775	176687-176884	65	Bacteriocin	Bacteriocin-related protein [Clostridium perfringens]	1e-27	51/64 (80%)	DUF2762 superfamily
		JFP838_00780	177238-178101	-	Disrupted/Pseudo	Disrupted/Pseudo	-	-	-
		JFP838_00785	178126-179040	-	Disrupted/Pseudo	Disrupted/Pseudo	-	-	-
		JFP838_00790	180526-181242		Sortase	Sortase [Clostridium perfringens]	6e-163	227/238 (95%)	Sortase superfamily
JFP838_UR5	(194021-196926) (2905 bp)	JFP838_00850	194136-194342	68	XRE family transcriptional regulator	XRE family transcriptional regulator [Clostridium perfringens]	7e-39	67/68 (99%)	HTH_XRE superfamily
		JFP838_00855	194363-194851	162	Membrane protein	Membrane protein [Clostridium perfringens]	4e-103	159/162 (98%)	DUF2975 superfamily
		JFP838_00860	194904-195122	72	Hypothetical protein	Hypothetical protein [Clostridium perfringens]	6e-39	72/72 (100%)	DUF3955
		JFP838_00865	195496-195954	152	Hypothetical protein	Hypothetical protein [Clostridium perfringens]	7e-102	151/152 (99%)	-
		JFP838_00870	196124-196540	138	MarR family transcriptional regulator	MarR family transcriptional regulator [Clostridium perfringens]	1e-94	136/138 (99%)	HTH_XRE superfamily
JFP838_UR6	(223660-224740) (1080 bp)	JFP838_00975	223827-224648	273	Alpha/beta hydrolase	Alpha/beta hydrolase [Clostridium sp. M2/40]	2e-159	210/269 (78%)	Esterase_lipase superfamily
JFP838_UR7	(412383-414449) (2066 bp)	JFP838_01790	412945-413916	323	Hypothetical protein	Hypothetical protein [Clostridiales bacterium VE202-06]	8e-75	122/308 (40%)	PKc_like superfamily
JFP838_UR8	(434368-436223) (1855 bp)	JFP838_01865	434517-435071	184	DNA-binding protein	DNA-binding protein [Clostridium perfringens]	3e-129	182/184 (99%)	HTH_XRE superfamily; ABD superfamily
		JFP838_01870	435217-436161	314	Membrane protein	Membrane protein [Clostridium perfringens]	0	309/314 (98%)	EamA superfamily
JFP838_UR9	(474017-475383) (1366 bp)	JFP838_02020	474380-475231	283	Hypothetical protein	Putative dihydrolipoamide acyltransferase [Clostridium perfringens]	0	279/283 (99%)	2-oxoacid_dh superfamily
JFP838_UR10	(478444-499491) (21047 bp)	JFP838_02030	478628-479347	239	Hypothetical protein	Hypothetical protein [Clostridium sp. Ade.TY]	8e-65	128/239 (54%)	Uncharacterized_protein_YqeC
		JFP838_02035	479364-479921	267	Molybdenum hydroxylase	Molybdenum hydroxylase [Clostridium sp. Ade.TY]	6e-133	184/260 (71%)	Matur_YqeB
		JFP838_02045	480738-481550	270	Hypothetical protein	Hypothetical protein [Clostridium sp. Ade.TY]	2e-97	143/262 (55%)	XdhC_CoxI; XdhC_C
		JFP838_02050	481568-483334	588	ATPase AAA	Transcriptional regulator (PAS, AAA-type ATPase, and DNA-binding domain containing protein) [Clostridium sp. Maddingley MBC34-26]	0	413/587 (70%)	GAF superfamily; ABC_ATPase superfamily
		JFP838_02055	483626-484828	400	Diaminopropionate ammonia-lyase	Diaminopropionate ammonia-lyase [Clostridium sp. Ade.TY]	0	348/396 (88%)	Trp_Synth_beta_II superfamily
		JFP838_02060	484861-486048	395	Peptidase M20	Acetylornithine deacetylase/succinyldiaminopimelate desuccinylase-like deacylase [Clostridium sp. Maddingley MBC34-26]	0	348/395 (88%)	Zinc_peptidase_like superfamily
		JFP838_02065	486064-487653	529	D-aminoacylase	N-acyl-D-aspartate/D-glutamate deacylase [Clostridium sp. Maddingley MBC34-26]	0	441/528 (84%)	Metallo_dependent_hydrolysase superfamily
		JFP838_02070	487667-488995	442	Chlorohydrolase	Chlorohydrolase [Clostridium beijerinckii]	0	349/442 (79%)	Metallo_dependent_hydrolysase superfamily
		JFP838_02075	489016-490347	-	Uracil permease	Disrupted/Pseudo	-	-	-
		JFP838_02080	490472-491560	362	Diguanylate cyclase	Diguanylate cyclase [Clostridium sp. Ade.TY]	0	320/362 (88%)	TIM_phosphate_binding superfamily
		JFP838_02085	491579-492976	465	Phenylhydantoinase	D-hydantoinase [Clostridium sp. Maddingley MBC34-26]	0	309/459 (67%)	Metallo_dependent_hydrolysase superfamily
		JFP838_02090	492980-495541	853	Aldehyde oxidoreductase	Aldehyde oxidoreductase [Clostridium botulinum]	0	736/854 (86%)	Fer2_2 superfamily; AlD_Xan_dh_C2 superfamily;
		JFP838_02100	496013-496570	185	Hypothetical protein	Hypothetical protein [Clostridium sp. CL-2]	7e-52	96/173 (55%)	ABC_ATPase superfamily
		JFP838_02105	496574-497605	343	Iron ABC transporter substrate-binding protein	Iron ABC transporter substrate-binding protein [Clostridium botulinum]	3e-158	208/343 (61%)	TroA-like superfamily
		JFP838_02110	497602-498591	329	Iron ABC transporter	Iron ABC transporter [Clostridium botulinum]	1e-148	217/305 (71%)	TM_PBP1_branched-chain-AA_like superfamily
		JFP838_02115	498588-499367	259	Iron ABC transporter ATP-binding protein	Iron ABC transporter ATP-binding protein [Clostridium paraputrificum]	8e-119	167/258 (65%)	ABC_ATPase superfamily
JFP838_UR11	(508548-520684) (12136 bp)	JFP838_02155	508808-509458	216	RNA polymerase sigma factor SigI	DNA-directed RNA polymerase subunit sigma [Clostridium perfringens]	3e-146	214/215 (99%)	PRK08311
		JFP838_02160	509471-510547	358	Hypothetical protein	Hypothetical protein [Clostridium perfringens]	0	324/347 (93%)	RsgI_N superfamily
		JFP838_02165	510687-511385	232	Vacuolar transporter	Putative VTC domain superfamily [Clostridium perfringens]	5e-163	230/232 (99%)	CYTH-like_Pase superfamily
		JFP838_02170	511418-512098	226	Hypothetical protein	Hypothetical protein [Clostridium perfringens]	5e-153	224/226 (99%)	-
		JFP838_02175	512277-512828	183	Recombinase	Recombinase [Clostridium perfringens]	6e-126	182/183 (99%)	Ser_recombinase superfamily
		JFP838_02180	513070-513762	230	Hypothetical protein	Hypothetical protein [Clostridium perfringens]	2e-165	229/230 (99%)	CYTH-like_Pase superfamily
		JFP838_02185	513788-514456	222	Cell division protein FtsZ	Cell dividion protein FtsZ [Clostridium perfringens]	2e-151	218/222 (98%)	-
		JFP838_02190	514458-515951	-	Spore coat protein CotH	Disrupted/Pseudo	-	-	-
		JFP838_02195	515965-518022	685	Hypothetical protein	Hypothetical protein [Clostridium perfringens]	0	671/685 (98%)	-
		JFP838_02200	518032-519165	377	PBS lyase	PBS lyase [Clostridium perfringens]	0	361/377 (96%)	HEAT_2
		JFP838_02205	519159-520559	466	Chitin synthase	Chitin synthase [Clostridium perfringens]	0	457/466 (98%)	Glyco_tranf_GTA_type superfamily
JFP838_UR12	(551476-553577) (2101 bp)	JFP838_02345	551786-553306	506	Transporter	Transporter [Clostridium sp. Ade.TY]	0	417/499 (84%)	SLC5-6-like_sbd superfamily
JFP838_UR13	(562019-563422) (1403 bp)	JFP838_02380	562513..563586	357	Transposase	Transposase [Clostridium botulinum]	0	280/365 (77%)	OrfB_IS605 superfamily; OrfB_Zn_ribbom superfamily
JFP838_UR14	(567141-567842) (701 bp)	JFP838_02395	567275-567493	72	Hypothetical protein	Hypothetical protein [Clostridium perfringens]	2e-38	70/72 (97%)	-
JFP838_UR15	(592292-592887) (595 bp)	JFP838_02525	591669-593672	667	Hypothetical protein	Enterotoxin [Clostridium perfringens]??? (NO)	0	421/698 (60%)	SH3 superfamily; Rota_VP2
JFP838_UR16	(606544-628520) (21976 bp)	JFP838_02585	606609-608525		Nucleoside-diphosphate sugar epimerase	nucleoside-diphosphate sugar epimerase [Clostridium perfringens]	0	615/638 (96%)	CoA_binding_3; UDP_invert_4-6DH_SDR_e
		JFP838_02590	608543-609769	408	Capsular biosynthesis protein	Capsular biosynthesis protein [Clostridium perfringens]	0	393/408 (96%)	AAT_I superfamily
		JFP838_02595	609763-610446	227	Glycosyl transferase	Glycosyl transferase [Clostridiales bacterium VE202-06]	7e-111	157/227 (69%)	Bac_transf superfamily
		JFP838_02600	610496-611653	385	Glycosyl transferase family 1	Glycosyl transferase family 1 [Streptococcus suis]	4e-178	238/378 (63%)	Glycosyltransferase_GTB_type superfamily
		JFP838_02605	611792-612931	379	Glycosyl transferase family 1	Glycosyl transferase family 1 [Streptococcus pneumoniae]	5e-138	196/377 (52%)	Glycosyltransferase_GTB_type superfamily
		JFP838_02610	612964-613182	72	Hypothetical protein	Hypothetical protein, partial [Tenacibaculum sp. 47A_GOM-205m]	3e-08	26/59 (44%)	-
		JFP838_02615	613149-614120	323	Hypothetical protein	Hypothetical protein [Aequorivita capsosiphonis]	3e-35	87/266 (33%)	Glycosyltransferase_GTB_type superfamily
		JFP838_02620	614351-615529	392	Hypothetical protein	Hypothetical protein [Fischerella muscicola]	2e-10	92/364 (25%)	0-ag_pol_Wzy
		JFP838_02625	615690-616040	116	Hypothetical protein	Acetyltransferase [Butyrivibrio proteoclasticus B316]	2e-37	63/103 (61%)	LbetaH superfamily
		JFP838_02630	616050-617552	500	Hypothetical protein	Hypothetical protein [Clostridiales bacterium VE202-28]	1e-121	196/420 (47%)	MATE_like superfamily
		JFP838_02635	617557-618678	373	Hypothetical protein	Hypothetical protein [Youngiibacter fragilis]	2e-63	126/335 (38%)	Glycosyltransferase_GTB_type superfamily
		JFP838_02640	618790-619845	351	UDP-glucose 4-epimerase	UDP-glucose 4-epimerase [Clostridium perfringens]	0	327/345 (95%)	SDR superfamily: Polysacc_Syn_2C superfamily
		JFP838_02645	619845-621065	406	Capsular biosynthesis protein	Capsular biosynthesis protein [Clostridium perfringens]	0	368/406 (91%)	SDR superfamily: ABD superfamily
		JFP838_02650	621590-622132	-	Hypothetical protein	Disrupted/Pseudo	-	-	-
		JFP838_02655	622542-623066	174	Hypothetical protein	Hypothetical protein [Clostridium perfringens]	4e-89	131/174 (75%)	LbetaH superfamily
		JFP838_02660	623097-624284	395	UDP-N-acetylglucosamine 2-epimerase	UDP-N-acetylglucosamine 2-epimerase [Clostridium perfringens]	0	373/395 (94%)	Glycosyltransferase_GTB_type superfamily
		JFP838_02665	624349-625434	361	Protein CapI	hypothetical protein [Clostridium perfringens]	0	337/361 (93%)	NADB_Rossmann Superfamily
		JFP838_02670	625488-626966	492	UDP-glucose 6-dehydrogenase	UDP-glucose dehydrogenase [Clostridium perfringens]	0	487/492 (99%)	NADB_Rossmann Superfamily; UDPG_MGDP_dh
		JFP838_02675	627382-628335		LytR family transcriptional regulator	LytR family transcriptional regulator [Clostridium perfringens]	0	286/313 (91%)	LytR_cpsA_psr superfamily
JFP838_UR17	(644634-646699) (2063 bp)	JFP838_02725	644730-646532	600	glycerophosphodiester phosphodiesterase	glycerophosphoryl diester phosphodiesterase family protein [Peptoclostridium difficile]	0	344/600 (57%)	GPDPase_memb superfamily; PI_PLCc_GPDP_SF superfamily
JFP838_UR18	(652296-654637) (2341 bp)	JFP838_02760	652570-653286	238	chemotaxis protein CheY	chemotaxis protein CheY [Clostridium perfringens]	4e-114	163/235 (69%)	REC superfamily; Lyt TR superfamily
JFP838_UR19	(671010-674003) (2993 bp)	JFP838_02835	671232-671831	-	Hypothetical protein	Disrupted/Pseudo	-	-	-
		JFP838_02840	671852-672283	143	Hypothetical protein	Hypothetical protein [Clostridium sp. MS1]	2e-70	108/142 (76%)	DUF350
		JFP838_02845	672283-673785	500	Spermidine synthase	Spermidine synthase [Clostridium sp. MS1]	0	386/500 (77%)	MFS superfamily; AdoMet_MTases superfamily
JFP838_UR20	(694734-695234) (500 bp)	JFP838_02945	694602-695240	212	Hypothetical protein	Hypothetical protein [Clostridium perfringens]	1e-90	142/213 (67%)	Peptidase_M73 superfamily
JFP838_UR21	(703928-704986) (1058 bp)	JFP838_02975	703763-704812	349	Hypothetical protein	Hypothetical protein [Clostridium perfringens]	0	343/349 (98%)	DUF4179
JFP838_UR22	(719099-757024) (37925 bp)	JFP838_03035	719312-719731	-	Disrupted/Pseudo	Disrupted/Pseudo	-	-	-
		JFP838_03040	719749-720540	263	Hypothetical protein	Hypothetical protein [Clostridium perfringens]	9e-168	238/263 (90%)	-
		JFP838_03045	720605-720976	123	PemK family transcriptional regulator	PemK family transcriptional regulator [Clostridium perfringens]	1e-78	119/124 (96%)	pemK superfamily
		JFP838_03050	720991-721260	89	Hypothetical protein	Hypothetical protein [Clostridium perfringens]	6e-56	85/89 (96%)	-
		JFP838_03055	721321-722319	332	Hypothetical protein	Hypothetical protein [Clostridium perfringens]	3e-156	258/380 (68%)	McLC; SCP superfamily
		JFP838_03060	722483-726052	1189	Adhesin	collagen adhesion protein [Clostridium perfringens D str. JGS1721]	0	1034/1177 (88%)	can_B
		JFP838_03065	726173-726520	115	hypothetical protein	Hypothetical protein [Clostridium perfringens]	1e-55	92/115 (80%)
		JFP838_03070	726542-726874	110	hypothetical protein	Hypothetical protein [Clostridium perfringens]	3e-63	102/110 (93%)
		JFP838_03075	727058-727312	84	hypothetical protein	Hypothetical protein [Clostridium perfringens]	5e-48	83/84 (99%)
		JFP838_03080	727321-727932	203	Sortase	sortase [Clostridium perfringens]	1e-116	189/203 (93%)	Sortase superfamily
		JFP838_03085	728182-728562	126	single-stranded DNA-binding protein	single-stranded DNA-binding protein [Clostridium perfringens]	3e-82	124/126 (98%)	RPA-2b-aaRSs_Obf_like superfamily
		JFP838_03090	728604-728819	71	XRE family transcriptional regulator	XRE family transcriptional regulator [Clostridium perfringens]	5e-38	69/71 (97%)	HTH_XRE superfamily
		JFP838_03095	728859-729095	78	DNA-binding protein	DNA-binding protein [Clostridium perfringens]	3e-43	71/78 (91%)	HTH_XRE superfamily
		JFP838_03100	729092-729301	69	hypothetical protein	Hypothetical protein [Clostridium perfringens]	1e-36	65/69 (94%)
		JFP838_03105	729395-729922	-	Disrupted/Pseudo	Disrupted/Pseudo	-	-	-
		JFP838_03110	729930-730284	-	Disrupted/Pseudo	Disrupted/Pseudo	-	-	-
		JFP838_03115	730879-731586	235	hypothetical protein	Hypothetical protein [Clostridium perfringens]	1e-142	222/238 (93%)
		JFP838_03120	731707-731892	61	hypothetical protein	Hypothetical protein [Clostridium perfringens]	4e-26	48/61 (79%)
		JFP838_03125	731942-732151	69	hypothetical protein	Hypothetical protein [Clostridium perfringens]	1e-38	69/69 (100%)
		JFP838_03130	732210-734405	731	type VI secretion protein	conjugal transfer protein TraG [Clostridium perfringens]	0	722/731 (99%)	P-loop_NTPase superfamily; AAA_10
		JFP838_03135	734410-736281	623	hypothetical protein	Hypothetical protein [Clostridium perfringens]	0	587/623 (94%)
		JFP838_03140	736284-736571	95	hypothetical protein	Hypothetical protein [Clostridium perfringens]	7e-57	91/95 (96%)
		JFP838_03145	736627-737289	220	hypothetical protein	Hypothetical protein [Clostridium perfringens]	5e-107	206/220 (94%)
		JFP838_03150	737303-739192	629	hypothetical protein	Hypothetical protein [Clostridium perfringens]	0	624/629 (99%)	P-loop_NTPase superfamily; AAA_10
		JFP838_03155	739194-739787	197	hypothetical protein	Hypothetical protein [Clostridium perfringens]	9e-130	195/199 (98%)	IncA
		JFP838_03160	739852-741006	384	Cell wall-binding protein	Cell wall-binding protein [Clostridium perfringens]	0	377/384 (98%)	Lysozyme-like superfamily; NLPC_P60 superfamily
		JFP838_03165	741106-741957	283	hypothetical protein	Hypothetical protein [Clostridium perfringens]	4e-171	265/282 (94%)	HemX superfamily
		JFP838_03170	742251-742544	97	hypothetical protein	Hypothetical protein [Clostridium perfringens]	1e-57	95/97 (98%)
		JFP838_03175	742532-742936	134	hypothetical protein	Hypothetical protein [Clostridium perfringens]	6e-84	131/134 (98%)
		JFP838_03180	742939-744057	372	hypothetical protein	Hypothetical protein [Clostridium perfringens]	0	356/368 (97%)
		JFP838_03185	744068-745099	343	Hypothetical protein	Hypothetical protein [Ruminococcus bicirculans]	3e-44	91/279 (33%)	TIR_2 superfamily
		JFP838_03190	745157-745363	68	Hypothetical protein	Hypothetical protein [Clostridium perfringens]	1e-28	57/68 (84%)
		JFP838_03195	745576-747402	608	Hypothetical protein	hypothetical protein HA1_05637 [Clostridium perfringens F262]	0	541/595 (91%)	DUF955 superfamily; Pentapept
		JFP838_03200	747605-747913	102	Hypothetical protein	Hypothetical protein [Clostridium perfringens]	6e-61	96/102 (94%)
		JFP838_03205	747984-748280	98	Hypothetical protein	Hypothetical protein [Clostridium perfringens]	7e-64	97/98 (99%)
		JFP838_03210	748378-748581	67	Hypothetical protein	Hypothetical protein [Clostridium perfringens]	1e-37	64/67 (96%)
		JFP838_03215	749080-750714	544	Diguanylate phosphodiesterase	diguanylate phosphodiesterase [Clostridium perfringens]	5e-169	271/542 (50%)	Periplasmic_binding_protein_type_2 superfamily; EAL superfamily
		JFP838_03220	750965-751231	88	Hypothetical protein	topoisomerase DNA-binding C4 zinc finger domain protein [Clostridium perfringens]	0.049	31/55 (56%)
		JFP838_03225	751383-751700	105	Hypothetical protein	topoisomerase DNA-binding C4 zinc finger domain protein [Clostridium perfringens]	7e-55	84/105 (80%)	Restriction_endonuclease_like superfamily
		JFP838_03230	752412-753563	383	Plasmid partitioning protein ParB	Plasmid partitioning protein ParB [Clostridium perfringens]	0	373/397 (94%)	ParBC family
		JFP838_03235	753626-754378	250	plasmid partitioning protein ParA	sporulation initiation inhibitor protein soj [Clostridium perfringens D str. JGS1721]	2e-176	248/250 (99%)	P-loop_NTPase superfamily
		JFP838_03240	754447-754671	74	Hypothetical protein	Hypothetical protein [Clostridium perfringens]	8e-43	73/74 (99%)
		JFP838_03245	755139-756491	450	Transposase	Transposase [Clostridium perfringens]	0	430/450 (96%)	DEDD_Tnp_IS110 superfamily; Transposase_20 superfamily
JFP838_UR23	(830430-832350) (1920 bp)	JFP838_03535	830617-832206	-	Cell wall-binding protein	Disrupted/Pseudo	-	-	-
JFP838_UR24	(870422-871499) (1077 bp)	JFP838_03705	870885-871205	-	Hypothetical protein	Disrupted/Pseudo	-	-	-
JFP838_UR25	(980731-981371) (640 bp)	JFP838_04165	980849-981370	173	acetyltransferase	acetyltransferase [Clostridium perfringens]	4e-122	173/173 (100%)	Acetyltransf_3
JFP838_UR26	(984658-985845) (565 bp)	JFP838_04185	984591..985100	169	Hypothetical protein	Hypothetical protein [Clostridium perfringens]	4e-104	164/169 (97%)
		JFP838_04190	985430-985855	141	Transcriptional regulator	Transcriptional regulator [Clostridium perfringens]	1e-93	140/141 (99%)	HTH_XRE superfamily
JFP838_UR27	(991528-992903) (1375 bp)	JFP838_04220	992139-992711	190	Hypothetical protein	Hypothetical protein [Clostridium perfringens]	9e-133	187/190 (98%)	NK superfamily
JFP838_UR28	(993338-995209) (1871 bp)	JFP838_04230	994396-995007	-	Disrupted/Pseudo	Disrupted/Pseudo	-	-	-
JFP838_UR29	(1013203-1014332) (1129 bp)	JFP838_04300	1013360-1013545	-	Hypothetical protein	Disrupted/Pseudo	-	-	-
JFP838_UR30	(1042825-1045354) (2529 bp)	JFP838_04450	1042861-1044264	467	Hypothetical protein	Hypothetical protein [Clostridium perfringens]	0	464/467 (99%)	DUF4179
		JFP838_04455	1044266-1044802	178	Hypothetical protein	Hypothetical protein [Clostridium perfringens]	4e-117	176/178 (99%)	Sigma70_r2 superfamily
JFP838_UR31	(1061353-1064203) (2850 bp)	JFP838_04530	1061427-1061666	79	Hypothetical protein	Hypothetical protein [Clostridium sp. Ade.TY]	9e-08	36/74 (49%)	-
		JFP838_04535	1062572-1062853	93	Hypothetical protein	Hypothetical protein AC3_A0634 [Clostridium perfringens E str. JGS1987]	2e-26	49/85 (58%)	PLA2_like superfamily
		JFP838_04540	1062874-1063197	107	NADH dehydrogenase	NADH dehydrogenase [Clostridium perfringens]	6e-27	66/107 (62%)	-
JFP838_UR32	(1097435-1101501) (4066 bp)	JFP838_04680	1097502-1101488	1328	Glycosyl hydrolase family 20	Glycosyl hydrolase family 20 [Clostridium perfringens]	0	1282/1328 (97%)	FA58C superfamily; GH20_Hexosaminidase superfamily; LamG superfamily;
JFP838_UR33	(1114730-1116000) (1270 pb)	JFP838_04730	1115330-1115550	-	Transposase	Disrupted/Pseudo	-	-	-
		JFP838_04735	1115640-1115819	59	Hypothetical protein	Hypothetical protein [Ruminococcus sp. SR1/5]	0.003	24/62 (39%)	-
JFP838_UR34	(1181628-1183550) (1922 bp)	JFP838_05040	1181376-1181873	165	XRE family transcriptional regulator	XRE family transcriptional regulator [Clostridium perfringens]	9e-114	164/165 (99%)	HTH_XRE superfamily
		JFP838_05045	1182043-1182276	77	Repressor	Repressor [Clostridium perfringens]	1e-47	77/77 (100%)	HTH_XRE superfamily
		JFP838_05050	1182325-1182795	-	Hypothetical protein	Disrupted/Pseudo	-	-	-
		JFP838_05055	1183070-1183360	96	Hypothetical protein	Hypothetical protein [Clostridium perfringens]	1e-54	85/90 (94%)	-
		JFP838_05060	1183350-1183544	64	Hypothetical protein	Hypothetical protein [Clostridium perfringens]	7e-39	64/64 (100%)	-
JFP838_UR35	(1187709-1188402) (693 bp)	JFP838_05100	1187889-1188374	161	Hypothetical protein	Hypothetical protein, partial [Clostridium tunisiense]	5e-51	85/155 (55%)	-
JFP838_UR36	(1189406-1193023) (3617 bp)	JFP838_05120	1189644-1189719	-	tRNA-Asn	-	-	-	-
		JFP838_05125	1189990-1190799	269	Hypothetical protein	Endonuclease/exonuclease/phosphatase [Halanaerobium hydrogeniformans]	2e-87	130/269 (48%)	EEP superfamily
		JFP838_05130	1190814-1191278	154	Hypothetical protein	Hypothetical protein [Clostridium tyrobutyricum]	1e-16	49/155 (32%)	-
		JFP838_05135	1191537-1192493	318	Hypothetical protein	Hypothetical protein [Clostridium sp. CL-2]	6e-94	163/326 (50%)	DUF4062 superfamily
		JFP838_05140	1192550-1193071	173	Terminase	Terminase small subunit [Clostridium intestinale]	3e-79	118/174 (68%)	Terminase_2 superfamily
JFP838_UR37	(1194421-1195302) (881 bp)	JFP838_05150	1194485-1195258	257	Hypothetical protein	Hypothetical protein [Clostridium baratii]	1e-117	199/257 (77%)	-
JFP838_UR38	(1197903-1198431) (528 bp)	JFP838_05165	1198061-1198327	88	Hypothetical protein	PREDICTED: pleckstrin homology domain-containing family H member 2-like [Notothenia coriiceps]	1.2	18/74 (24%)	-
JFP838_UR39	(1211435-1212616) (1181 bp)	JFP838_05240	1207412-1212607		KID repeat family protein	KID repeat-containing protein [Clostridium perfringens]	0	1308/1351 (97%)	Tellurite resistance protein TerB; Smc; Reo_sigmaC
JFP838_UR40	(1214617-1218791) (3193 bp)	JFP838_05260	1214958-1215596	212	hypothetical protein	hypothetical protein phiCP51_0026 [Clostridium phage vB_CpeS-CP51	4e-127	181/212 (85%)	PH-like superfamily
		JFP838_05265	1215766-1216197	143	Hypothetical protein	Hypothetical protein [Clostridium perfringens]	2e-36	77/145 (53%)	UreI_AmiS_like superfamily
		JFP838_05270	1216307-1217062	251	DNA adenine methylase	DNA adenine methylase [Clostridium perfringens WAL-14572]	1e-158	233/251 (93%)	AdoMet_MTases superfamily
		JFP838_05275	1217227-1218225	332	Hypothetical protein	Hypothetical protein [Methanotorris formicicus]	3e-05	64/269 (24%)	-
		JFP838_05280	1218261-1218731	156	Hypothetical protein	Hypothetical protein [Caldicoprobacter oshimai]	0.0005	39/109 (36%)	-
JFP838_UR41	(1241859-1243014) (1155 bp)	JFP838_05395	1242117-1243064	315	Hypothetical protein	Hypothetical protein [Clostridium perfringens]	0	286/315 (91%)	-
JFP838_UR42	(1244705-1246377) (1672 bp)	JFP838_05410	1245429-1245623	64	hypothetical protein	Hypothetical protein [Clostridium perfringens]	2e-31	56/64 (88%)	-
JFP838_UR43	(1247775-1255586) (7811 bp)	JFP838_05425	1248023-1249669	548	Peptide ABC transporter substrate-binding protein	ABC-type dipeptide/oligopeptide/nickel transport system, periplasmic component [Clostridium perfringens]	0	526/548 (96%)	PBP2_NikA_DppA_OppA_like superfamily
		JFP838_05430	1249696-1250643	315	Peptide ABC transporter permease	Peptide ABC transporter permease [Clostridium perfringens]	0	312/315 (99%)	TM_PBP2 superfamily
		JFP838_05435	1250653-1251570	305	Diguanylate cyclase	Diguanylate cyclase [Clostridium perfringens]	0	301/305 (99%)	OppC_N superfamily; TM_PBP2 superfamily
		JFP838_05440	1251597-1252610	337	Peptide ABC transporter ATP-binding protein	Peptide ABC transporter ATP-binding protein [Clostridium perfringens]	0	330/337 (98%)	ABC_ATPase superfamily; Oligo_HPY superfamily
		JFP838_05445	1252615-1253574	319	Peptide ABC transporter ATP-binding protein	Peptide ABC transporter ATP-binding protein [Clostridium perfringens]	0	314/319 (98%)	ABC_ATPase superfamily; Oligo_HPY superfamily
		JFP838_05450	1253825-1254706	293	hypothetical protein	hypothetical protein [Paenibacillus sp. IHBB 10380]	4e-149	194/292 (66%)	NAT_SF superfamily
		JFP838_05455	1255042-1255581	179	hypothetical protein	Hypothetical protein [Clostridium perfringens]	7e-121	179/179 (100%)	YcxB superfamily
JFP838_UR44	(1259338-1262234) (2896 bp)	JFP838_05480	1259415-1259729	104	PadR family transcriptional regulator	PadR family transcriptional regulator [Clostridium perfringens]	7e-63	104/104 (100%)	HTH superfamily
		JFP838_05485	1259742-1260398	218	hypothetical protein	Hypothetical protein [Clostridium perfringens]	1e-148	213/218 (98%)	COG4008
		JFP838_05490	1260747-1261079	110	hypothetical protein	Hypothetical protein [Clostridium perfringens]	3e-69	108/110 (98%)	DUF3784
		JFP838_05495	1261422-1261907	161	Hypothetical protein	Hypothetical protein [Clostridium colicanis]	2e-60	108/158 (68%)	-
JFP838_UR45	(1266396-1278051) (11655 bp)	JFP838_05520	1266393-1266692	99	Hypothetical protein	Hypothetical protein [Clostridium perfringens]	2e-59	94/99 (95%)
		JFP838_05525	1266851-1269745	964	DNA repair helicase	DNA repair helicase [Clostridium perfringens]	0	943/963 (98%)	PLDc_SF superfamily; p_loop_NTPase superfamily
		JFP838_05530	1269842-1270945	367	Hypothetical protein	Hypothetical protein [Firmicutes bacterium CAG:102]	2e-91	158/367 (43%)	DndB superfamily
		JFP838_05535	1271226-1271426	-	Hypothetical protein	Disrupted/Pseudo	-	-	-
		JFP838_05540	1271895-1273739	614	NTPase	NTPase [Bacillus clausii]	0	367/616 (60%)	ABC_ATPase superfamily
		JFP838_05545	1273741-1274514	257	Hypothetical protein	Hypothetical protein [Bacillus thuringiensis]	5e-68	114/264 (43%)	-
		JFP838_05550	1274511-1275800	429	ATPase	ATPase [Clostridium akagii]	3e-180	237/426 (56%)	-
		JFP838_05555	1275793-1276521	242	TatD family hydrolase	MULTISPECIES: TatD family hydrolase [Bacillus cereus group]	9e-81	117/243 (48%)	Metallo-dependent_hydrolases superfamily
		JFP838_05560	1276674-1277966	430	Hypothetical protein	Hypothetical protein [Clostridium sporogenes]	0	273/427 (64%)	-
JFP838_UR46	(1279195-1285169) (5974 bp)	JFP838_05575	1280124-1282048	-	Exonuclease	Disrupted/Pseudo	-	-	-
		JFP838_05580	1282096-1285167	1023	DNA primase	Primase [Clostridium perfringens]	0	993/1023 (97%)	D5_N superfamily; Putative_Primase superfamily
JFP838_UR47	(1285423-1287304) (1881 bp)	JFP838_05585	1285687-1286280	197	RNA polymerase sigma-70 factor	RNA polymerase sigma-70 factor [Clostridium perfringens]	3e-134	194/197 (98%)	Sigma70_r2 superfamily
		JFP838_05590	1286503-1286880	125	Hypothetical protein	Hypothetical protein [Clostridium sporogenes]	3e-77	124/125 (99%)	-
		JFP838_05595	1287004-1287189	61	Transposase	Transposase, partial [Clostridium perfringens	3e-34	59/61 (97%)	COG3637
JFP838_UR48	(1296101-1296868) (767 bp)	JFP838_05645	1296183-1296950	255	Methyltransferase	Methyltransferase [Clostridium perfringens]	3e-177	241/255 (95%)	AdoMet_MTases superfamily
JFP838_UR49	(1304987-1306541) (1554 bp)	JFP838_05705	1305337-1306560	407	Peptidase	Peptidase [Clostridium perfringens]	0	399/407 (98%)	Peptidase_S41 superfamily
JFP838_UR50	(1321405-1322679) (1274 bp)	JFP838_05780	1321930-1322538	202	Phosphoglycerate mutase	MULTISPECIES: phosphoglycerate mutase [Clostridium]	7e-122	162/202 (80%)	HP superfamily
JFP838_UR51	(1323182-1328446) (5264 bp)	JFP838_05790	1323254-1324090	278	Hypothetical protein	Hydrolase, carbon-nitrogen family [Clostridiales bacterium oral taxon 876 str. F0540]	9e-130	186/278 (67%)	Nitrilase superfamily
		JFP838_05795	1324329-1327316	995	Hypothetical protein	Hypothetical protein [Catellicoccus marimammalium]	0	424/1006 (42%)	NPCBM superfamily; FA58C superfamily
JFP838_UR52	(1337283-1339241) (1958 bp)	JFP838_05840	1335337-1341807	2156	Discoidin domain protein	Discoidin domain protein [Clostridium perfringens]	0	1993/2156 (92%)	FA58C superfamily; M60_like superfamily;
									NPCBM superfamily
JFP838_UR53	(1346916-1348368 ) (1452 bp)	JFP838_05865	1347026-1347298	90	Hypothetical protein	PREDICTED: B(0,+)-type amino acid transporter 1-like [Bubalus bubalis]	1.9	27/66 (41%)	-
		JFP838_05870	1347327-1347569	80	Hypothetical protein	Site-specific recombinase, resolvase family [Enterococcus faecalis NY9]	3.2	18/44 (41%)	-
		JFP838_05875	1347571-1348143	190	Hypothetical protein	Hypothetical protein [Streptococcus mitis]	2.2	31/111 (28%)	-
JFP838_UR54	(1350116-1352019) (1903 bp)	JFP838_05895	1350437-1350931	164	Hypothetical protein	Hypothetical protein [[Clostridium] sordellii]	6e-20	49/147 (33%)	-
		JFP838_05900	1350950-1351969	339	Radical SAM protein	Radical SAM domain protein [Clostridium perfringens]	0	326/339 (96%)	Radical_SAM
JFP838_UR55	(1442880-1444899) (2019 bp)	JFP838_06260	1443176-1444759	527	Beta-N-acetylhexosaminidase	Beta-N-acetylhexosaminidase [Clostridium botulinum]	0	335/519 (65%)	Glyco_hydro_20b superfamily; GH20_Hexosaminidase superfamily
JFP838_UR56	(1476680-1479026) (2346 bp)	JFP838_06430	1476877-1479012	711	Hypothetical protein	Hypothetical protein [Clostridium perfringens]	0	707/711 (99%)	EAL superfamily; TPR superfamily
JFP838_UR57	(1515011-1553295) (38284 bp)	JFP838_06570	1515030-1516503	-	Recombinase	Disrupted/Pseudo	-	-	-
		JFP838_06575	1516901-1517236	110	Transcriptional regulator	Transcriptional regulator [Clostridioforme]	5e-45	72/109 (66%)	HTH_XRE superfamily
		JFP838_06580	1517579-1517770	63	Hypothetical protein	Hypothetical protein [Clostridium perfringens]	4e-21	56/60 (93%)	-
		JFP838_06585	1517792-1518088	98	Hypothetical protein	Hypothetical protein [Clostridium perfringens]	2e-59	93/98 (95%)	-
		JFP838_06590	1518124-1518561	145	Hypothetical protein	Hypothetical protein [Clostridium perfringens]	7e-79	123/142 (87%)	FAM196
		JFP838_06595	1518628-1519179	183	Hypothetical protein	Hypothetical protein [Clostridium perfringens]	1e-07	61/186 (33%)	-
		JFP838_06600	1519261-1519605	114	Hypothetical protein	Hypothetical protein [Clostridium perfringens]	3e-71	106/114 (93%)	-
		JFP838_06605	1519620-1519808	62	Hypothetical protein	Hypothetical protein [Clostridium perfringens]	4e-31	57/62 (92%)	-
		JFP838_06610	1519930-1520640	236	Hypothetical protein	Phage protein [Clostridium perfringens F262]	2e-71	110/133 (83%)	SANT superfamily
		JFP838_06615	1520655-1521044	129	Hypothetical protein	gp30 [Clostridium phage PhiS63]	6e-56	84/129 (65%)	HNHc superfamily
		JFP838_06620	1521041-1521385	114	Hypothetical protein	Hypothetical protein [Clostridium perfringens]	4e-57	94/98 (96%)	-
		JFP838_06625	1521394-1521765	123	Hypothetical protein	Hypothetical protein C900_01444 [Fulvivirga imtechensis AK7]	3.3	30/89 (34%)	-
		JFP838_06630	1521863-1522267	134	Hypothetical protein	Exodeoxyribonuclease VII large subunit [Prevotella oulorum]	3.3	31/114 (27%)	-
		JFP838_06635	1522438-1523175	245	Hypothetical protein	Hypothetical protein CPR_C0031 [Clostridium phage phiSM101]	2e-84	135/247 (55%)	PAHA00330
		JFP838_06640	1523228-1523500	90	Transcriptional regulator	Transcriptional regulator [Clostridium perfringens]	6e-50	82/90 (91%)	HTH_XRE superfamily
		JFP838_06645	1523513-1523695	60	Hypothetical protein	Hypothetical protein [Clostridium perfringens]	4e-28	51/60 (85%)	-
		JFP838_06650	1523710-1523958	82	Hypothetical protein	Hypothetical protein [Clostridium perfringens]	1e-45	74/79 (94%)	-
		JFP838_06655	1524126-1524341	71	Hypothetical protein	Hypothetical protein [Clostridium perfringens]	3e-41	68/71 (96%)	E1_enzyme_family_superfamily
		JFP838_06660	1524392-1524619	75	Hypothetical protein	Hypothetical protein [Clostridium perfringens]	5e-45	74/75 (99%)	-
		JFP838_06665	1524621-1524827	68	Hypothetical protein	Hypothetical protein [Clostridium perfringens]	1e-16	37/63 (59%)	-
		JFP838_06670	1524970-1525275	101	Hypothetical protein	Hypothetical protein [Clostridium perfringens]	5e-24	46/55 (84%)	-
		JFP838_06675	1525268-1525456	62	Hypothetical protein	Hypothetical protein [Clostridium perfringens]	1e-33	59/62 (95%)	-
		JFP838_06680	1525468-1525794	108	Hypothetical protein	Hypothetical protein [Clostridium perfringens]	5e-45	75/92 (82%)	-
		JFP838_06685	1525799-1526074	91	Hypothetical protein	Hypothetical protein [Clostridium perfringens]	3e-51	76/90 (84%)	-
		JFP838_06690	1526109-1526591	160	Hypothetical protein	Hypothetical protein [Clostridium perfringens]	2e-86	132/133 (99%)	-
		JFP838_06695	1527089-1527391	100	Hypothetical protein	Hypothetical protein [Clostridium perfringens]	2e-63	97/100 (97%)	ABC_ATPase superfamily; DUF4349
		JFP838_06700	1527412-1528218	268	Phage portal protein	Phage portal protein [Clostridium perfringens]	0	262/268 (98%)	Phage_terminase
		JFP838_06705	1528391-1529092	233	Hypothetical protein	HNH endonuclease domain protein [Clostridium perfringens]	7e-161	224/233 (96%)	HNHc superfamily
		JFP838_06710	1529206-1529580	124	LIM domain-containing protein	LIM domain-containing protein [Clostridium perfringens]	2e-78	122/124 (98%)	CCDC14
		JFP838_06715	1529573-1531288	571	Terminase	Terminase [Clostridium perfringens]	0	566/571 (99%)	Terminase_1 superfamily
		JFP838_06720	1531323-1532528	401	Portal protein	Portal protein [Clostridium perfringens]	0	393/401 (98%)	Phage_portal superfamily
		JFP838_06725	1532521-1533144	207	Peptidase U35	Peptidase U35 [Clostridium perfringens]	1e-146	203/207 (98%)	Peptidase_U35 superfamily
		JFP838_06730	1533147-1534532	461	Capsid protein	Putative prophage LambdaBa04, major capsid protein [Clostridium perfringens D str. JGS1721]	0	396/428 (93%)	-
		JFP838_06735	1534522-1534803	93	Hypothetical protein	Hypothetical protein [Clostridium perfringens]	5e-58	92/93 (99%)	gp_6_gp15_like superfamily
		JFP838_06740	1534787-1535107	106	Hypothetical protein	Putative phage head-tail adaptor [Clostridium perfringens]	6e-65	100/106 (94%)	Phage_H_T_join superfamily
		JFP838_06745	1535107-1535487	126	Hypothetical protein	Phage protein, HK97 gp10 family [Clostridium perfringens]	9e-82	123/126 (98%)	HK97_gp10_like superfamily
		JFP838_06750	1535487-1535816	109	Hypothetical protein	Gp10 protein [Clostridium perfringens]	7e-68	107/109 (98%)	-
		JFP838_06755	1535806-1536435	209	Hypothetical protein	Hypothetical protein [Clostridium perfringens]	2e-146	204/209 (98%)	Phage_tail superfamily
		JFP838_06760	1536482-1537006	174	Hypothetical protein	Hypothetical protein [Clostridium perfringens]	2e-99	166/174 (95%)	-
		JFP838_06765	1537978-1538565	-	Hypothetical protein	Disrupted/Pseudo	-	-	-
		JFP838_06770	1540583-1541284	233	Hypothetical protein	Putative phage tail component, N- domain protein [Clostridium perfringens]	6e-159	226/233 (97%)	Sipho_tail superfamily
		JFP838_06775	1543204-1544289	361	Hypothetical protein	Predicted hydrolase [Clostridium phage phiCP13O]	2e-175	247/354 (70%)	Lactamase_B superfamily
		JFP838_06780	1544282-1545193	303	Hypothetical protein	Hypothetical protein phiCP51_0022 [Clostridium phage vB_CpeS-CP51]	2e-60	106/176 (60%)	-
		JFP838_06785	1545375-1547516	-	Hypothetical protein	Disrupted/Pseudo	-	-	-
		JFP838_06790	1547544-1547753	69	Hypothetical protein	Hypothetical protein [Paenibacillus pini]	0.15	27/71 (38%)	-
		JFP838_06795	1547943-1548314	-	Holin	Disrupted/Pseudo	-	-	-
		JFP838_06800	1548491-1549243	250	DNA adenine methylase	DNA adenine methylase [Clostridium perfringens]	3e-139	191/251 (76%)	AdoMet_MTases superfamily
		JFP838_06805	1549335-1550474	379	N-acetylmuramoyl-L-alanine amidase	Putative N-acetylmuramoyl-L-alanine amidase [Clostridium perfringens]	0	346/379 (91%)	PGRP superfamily
		JFP838_06810	1550749-1551210	153	Hypothetical protein	gp23 [Clostridium phage PhiS63]	2e-47	85/153 (56%)	-
		JFP838_06815	1551915-1552136	73	Hypothetical protein	Hypothetical protein [Legionella pneumophila]	0.077	23/61 (38%)	-
JFP838_UR58	(1553546-1555012) (1466 bp)	JFP838_06830	1553693-1554940	415	Oxidoreductase	Oxidoreductase [Candidatus Clostridium anorexicamassiliense]	0	275/412 (67%)	SDR superfamily; GF0_IDH_MocA_C superfamily
JFP838_UR59	(1583539-1616463) (32924 bp)	JFP838_06945	1584052-1584678	208	Hypothetical protein	Hypothetical protein [Clostridium perfringens]	1e-115	166/205 (81%)	HTH_XRE superfamily
		JFP838_06950	1585590-1585868	-	Hypothetical protein	Disrupted/Pseudo	-	-	-
		JFP838_06955	1585883-1586083	66	Hypothetical protein	Hypothetical protein [Clostridium botulinum]	1e-05	23/50 (46%)	-
		JFP838_06960	1586080-1588437	785	Hypothetical protein	Hypothetical protein [Clostridium hydrogeniformans]	0	475/777 (61%)	ABC_ATPase superfamily
		JFP838_06965	1589138-1589920	260	Hypothetical protein	HNH endonuclease domain protein [Clostridium perfringens E str. JGS1987]	3e-07	29/76 (38%)	HNHc superfamily
		JFP838_06970	1589950-1590234	94	Hypothetical protein	Piso0_005818 [Millerozyma farinosa CBS 7064]	2.8	22/56 (39%)	PTZ00089
		JFP838_06975	1590244-1590426	60	Hypothetical protein	Hypothetical protein FOMMEDRAFT_169204 [Fomitiporia mediterranea MF3/22]	3.9	16/41 (39%)	-
		JFP838_06980	1591001-1591198	65	Hypothetical protein	Hypothetical protein [Bacillus cereus]	2.7	22/62 (35%)	-
		JFP838_06985	1591358-1594528		Hypothetical protein	Hypothetical protein [Clostridium botulinum]	1e-125	343/1051 (33%)	RdRP
		JFP838_06990	1594882-1595076	64	Hypothetical protein	Hypothetical protein [Clostridium celatum]	1e-07	24/63 (38%)	-
		JFP838_06995	1595099-1596826	575	Hypothetical protein	Hypothetical protein [Clostridium beijerinckii]	1e-130	253/600 (42%)	ABC_ATPase superfamily
		JFP838_07000	1597863-1598057	64	Hypothetical protein	Hypothetical protein [Flexibacter roseolus]	2.8	20/63 (32%)	-
		JFP838_07005	1598539-1599066	175	Hypothetical protein	NUMOD4 motif family protein [Enterococcus phage VD13]	8e-46	82/175 (47%)	HNHc superfamily; NUMOD4 superfamily
		JFP838_07010	1599097-1599804	235	Hypothetical protein	Hypothetical protein [Clostridium sp. Ade.TY]	0.0009	34/141 (24%)	GIY_YIG_SF superfamily
		JFP838_07015	1599859-1600065	68	Hypothetical protein	Hypothetical protein Cob_04703 [Colletotrichum orbiculare MAFF 240422]	0.22	23/58 (40%)	-
		JFP838_07020	1600111-1600338	75	Hypothetical protein	Toxin secretion/phage lysis holin [Clostridium bartlettii CAG:1329]	5.5	19/62 (31%)	-
		JFP838_07025	1600325-1600612	95	Hypothetical protein	Electron transfer flavoprotein-ubiquinone oxidoreductase [Ferrovum myxofaciens]	3.3	18/64 (28%)	-
		JFP838_07030	1600612-1600911	99	Hypothetical protein	Putative glycosyltransferase [planctomycete KSU-1]	0.59	26/81 (32%)	-
		JFP838_07035	1600964-1601422	152	Hypothetical protein	Hypothetical protein [Clostridium sporogenes]	6e-27	61/144 (42%)	-
		JFP838_07040	1601618-1602106	162	Hypothetical protein	Terminase [Bacillus amyloliquefaciens]	5e-47	84/151 (56%)	Terminase_2 superfamily
		JFP838_07045	1602106-1603830	574	Terminase
		JFP838_07050	1603845-1604033	62	Hypothetical protein	Hypothetical protein [Clostridium phage phiSM101]	0.25	18/53 (34%)	-
		JFP838_07055	1604039-1605277	412	Hypothetical protein	Nucleoid-structuring protein H-NS [Clostridium botulinum]	3e-96	163/405 (40%)	Phage_portal superfamily
		JFP838_07060	1605255-1605845	196	Peptidase U35	Peptidase U35 [Clostridium perfringens]	7e-102	142/184 (77%)	Peptidase_U35 superfamily
		JFP838_07065	1605900-1607015	371	Phage major capsid protein, HK97 family	Phage major capsid protein, HK97 family [Desulfitobacterium hafniense]	2e-168	236/369 (64%)	Phage_capsid superfamily
		JFP838_07070	1607062-1607331	89	Hypothetical protein	Putative DNA packaging protein [ [[Clostridium] sordellii]	2e-25	45/89 (51%)	gp6_gp15_like superfamily
		JFP838_07075	1607335-1607658	107	Hypothetical protein	Head-tail adaptor protein [Desulfotomaculum gibsoniae]	3e-20	44/103 (43%)	Phage_H_T_join superfamily
		JFP838_07080	1607670-1608023		Hypothetical protein	Phage protein, HK97 gp10 family [Clostridium sartagoforme]	3e-22	46/110 (42%)	Hk97_gp10_like superfamily
		JFP838_07085	1608023-1608373	116	Hypothetical protein	Prohead protease [Clostridium botulinum]	9e-23	52/111 (47%)	-
		JFP838_07090	1608557-1608874	-	Hypothetical protein	Disrupted/Pseudo	-	-	-
		JFP838_07095	1609090-1609458	122	Hypothetical protein	Hypothetical protein [Clostridium sartagoforme]	3e-06	33/87 (38%)	-
		JFP838_07100	1609542-1609730	62	Hypothetical protein	No significant similarity found	-	-	-
		JFP838_07105	1610335-1611603	-	Hypothetical protein	Disrupted/Pseudo	-	-	-
		JFP838_07110	1613141-1613698	185	Hypothetical protein	Phage major tail protein, phi13 family [Clostridium sartagoforme]	1e-07	47/164 (29%)	Phage_tail superfamily
		JFP838_07115	1613713-1614153	146	Hypothetical protein	Aminopeptidase aminopeptidase-like protein [Thalassiosira pseudonana CCMP1335]	0.41	25/74 (34%)	-
		JFP838_07120	1614214-1614441	75	Bacteriocin	Bacteriocin [Clostridium perfringens]	2e-19	40/65 (62%)	DUF2762
		JFP838_07125	1614522-1614830	102	Hypothetical protein	Nitrite reductase [Photobacterium leiognathi]	4.5	23/65 (35%)	-
		JFP838_07130	1614885-1616438	517	Hypothetical protein	Serine recombinase [Succinimonas amylolytica]	8e-25	118/413 (29%)	Ser_Recombinase superfamily; Zn_ribbon_re: COG6 superfamily
JFP838_UR60	(1716102-1717315) (1213 bp)	JFP838_07620	1716093-1717388	431	4-hydroxybutyrate CoA-transferase	4-hydroxybutyrate CoA-transferase [Clostridium sp. LF2]	0	279/429 (65%)	SugarP_isomerase superfamily
JFP838_UR61	(1747287-1756574) (9287 bp)	JFP838_07750	1747454-1748833	459	Hypothetical protein	Hypothetical protein [Clostridium perfringens]	0	429/459 (93%)	-
		JFP838_07755	1748860-1750320	486	Membrane protein	Membrane protein [Clostridium perfringens]	0	458/486 (94%)	COG4267
		JFP838_07760	1750324-1751733	469	Glycosyl transferase	Glycosyl transferase [Clostridium perfringens]	0	460/469 (98%)	Glycotransferase_GTB_Type superfamily
		JFP838_07765	1751738-1753561	607	Hypothetical protein	Hypothetical protein [Clostridium perfringens]	0	577/607 (95%)	CE4_SF superfamily
		JFP838_07770	1753572-1754450	292	Hypothetical protein	Hypothetical protein [Clostridium perfringens]	0	280/292 (96%)	-
		JFP838_07775	1754443-1756482	679	Sugar epimerase	Sugar epimerase [Clostridium perfringens]	0	630/679 (93%)	DUF4118 superfamily; GAF superfamily
JFP838_UR62	(1798813-1799585) (772 bp)	JFP838_07980	1798708-1799499	263	Membrane protein	Membrane protein [Clostridium perfringens]	0	262/263 (99%)	Rhomboid superfamily
JFP838_UR63	(1834083-1870075) (35992 bp)	JFP838_08125	1834194-1834430	-	Iduronate sulfatase	Disrupted/Pseudo	-	-	-
		JFP838_08130	1834783-1835796	-	Abi-alpha protein	Disrupted/Pseudo	-	-	-
		JFP838_08135	1835851-1837755	634	Hypothetical protein	Endopeptidase [Bacillus thuringiensis]	6e-88	188/491 (38%)	Prophage_tail superfamily
		JFP838_08140	1837820-1838530	236	Hypothetical protein	Transporter [Clostridium tetani]	5e-39	88/229 (38%)	Sipho_tail superfamily
		JFP838_08145	1838550-1840709	719	Hypothetical protein	Hypothetical protein [Clostridium paraputrificum]	0	309/660 (47%)	PhageMin_tail superfamily; PHA01351
		JFP838_08150	1841005-1841322	105	Hypothetical protein	Hypothetical protein [Clostridium paraputrificum]	8e-36	58/105 (55%)	-
		JFP838_08155	1841394-1841942	184	Hypothetical protein	Hypothetical protein [Clostridium paraputrificum]	2e-56	97/175 (55%)	-
		JFP838_08160	1841942-1842295	177	Hypothetical protein	Hypothetical protein [Clostridium paraputrificum]	1e-06	35/113 (31%)	-
		JFP838_08165	1842289-1842714	141	Hypothetical protein	Hypothetical protein [Clostridium botulinum]	3e-27	57/111 (51%)	HK97_gp10-like superfamily
		JFP838_08170	1842717-1843016	99	Hypothetical protein	gp10 [Brochothrix phage BL3]	0.001	33/99 (33%)	-
		JFP838_08175	1843150-1843944	-	Hypothetical protein	Disrupted/Pseudo	-	-	-
		JFP838_08180	1844034-1844618	194	Hypothetical protein	Hypothetical protein, partial [Clostridium sp. KNHs214]	3e-43	75/116 (65%)	DUF4355
		JFP838_08185	1844716-1845180	-	Hypothetical protein	Disrupted/Pseudo	-	-	-
		JFP838_08190	1845473-1846822	449	Hypothetical protein	Hypothetical protein [Clostridium sp. KNHs214]	4e-154	243/431 (56%)	Phage_prot_gp6 superfamily
		JFP838_08195	1846882-1848258	-	Hypothetical protein	Disrupted/Pseudo	-	-	-
		JFP838_08200	1848330-1848800	156	Hypothetical protein	Hypothetical protein [Plesiomonas shigelloides]	4e-17	43/85 (51%)	-
		JFP838_08205	1848982-1849578	198	Resolvase	Resolvase [Clostridium perfringens]	9e-89	133/196 (68%)	Ser_recombinase superfamily
		JFP838_08210	1849782-1850213	143	Hypothetical protein	Portal protein [Lactobacillus johnsonii]	4e-12	43/133 (32%)	Terminase_2 superfamily
		JFP838_08215	1850250-1850777	175	Hypothetical protein	ACR/RND family transmembrane transporter [Solimonas soli]	3.2	36/144 (25%)	-
		JFP838_08220	1850780-1851430	216	Hypothetical protein	Hypothetical protein UMC2_35271 [ [[Clostridium] sordellii]	6e-15	67/215 (31%)	-
		JFP838_08225	1851551-1852141	196	Hypothetical protein	ABC transporter permease [Mahella australiensis]	2.6	28/123 (23%)	-
		JFP838_08230	1852144-1852428	94	Hypothetical protein	Hypothetical protein, partial [Paenibacillus massiliensis]	2.8	13/29 (45%)	-
		JFP838_08235	1852618-1853247	209	Hypothetical protein	Hypothetical protein [Clostridium sp. Ade.TY]	3e-15	51/156 (33%)	-
		JFP838_08240	1853297-1853608	103	Hypothetical protein	MULTISPECIES: histidine kinase [sulfur-oxidizing symbionts]	6.3	24/84 (29%)	-
		JFP838_08245	1854195-1854512	105	Hypothetical protein	PREDICTED: BAG family molecular chaperone regulator 1 [Nicotiana tomentosiformis]	2.6	30/100 (30%)	-
		JFP838_08250	1854731-1855582	283	Hypothetical protein	Hypothetical protein [Clostridium perfringens]	0.026	18/25 (72%)	-
		JFP838_08255	1856262-1857464	400	Hypothetical protein	Hypothetical protein [Clostridium tyrobutyricum]	6e-76	153/338 (45%)	-
		JFP838_08260	1857819-1860989	998	Hypothetical protein	Hypothetical protein [Clostridium botulinum]	2e-125	354/1016 (35%)	RdRP
		JFP838_08265	1861285-1861479	-	Hypothetical protein	Disrupted/Pseudo	-	-	-
		JFP838_08270	1861656-1861934	92	Hypothetical protein	Hypothetical protein, partial [Rubellimicrobium mesophilum]	2.5	13/33 (39%)	-
		JFP838_08275	1861964-1862746	260	Hypothetical protein	HNH endonuclease domain protein [Clostridium perfringens E str. JGS1987]	3e-07	29/76 (38%)	HNHc superfamily
		JFP838_08280	1863522-1863893	123	Hypothetical protein	Hypothetical protein, partial [Clostridium botulinum]	1e-24	54/108 (50%)	Mrr_cat superfamily
		JFP838_08285	1864186-1864719	177	Hypothetical protein	Hypothetical protein [Clostridium perfringens]	4e-79	127/174 (73%)	-
		JFP838_08290	1865034-1865642	202	Hypothetical protein	Hypothetical protein [Clostridium perfringens]	2e-121	165/202 (82%)	-
		JFP838_08295	1865646-1866977	443	Hypothetical protein	Putative ftsk/spoiiie and related protein [Clostridium perfringens]	0	348/444 (78%)	ABC_ATPase superfamily
		JFP838_08300	1866982-1867317	111	Hypothetical protein	Hypothetical protein [Clostridium perfringens]	9e-50	76/107 (71%)	-
		JFP838_08305	1867624-1867833	69	DNA-binding protein	DNA-binding protein [Clostridium perfringens]	2e-27	49/65 (75%)	HTH_XRE superfamily
		JFP838_08310	1867867-1868169	100	Hypothetical protein	Cell division protein FtsY [Clostridium sp. CAG:343]	0.35	28/87 (32%)	-
		JFP838_08315	1868845-1869027	60	Hypothetical protein	BnaC09g47520D [Brassica napus]	3.5	13/36 (36%)	-
		JFP838_08320	1869040-1869987	315	Integrase	Integrase [Clostridium perfringens]	0	304/312 (97%)	DNA_BRE_C superfamily
JFP838_UR64	(1875766-1878383) (2617 bp)	JFP838_08340	1875487-1879716	1409	O-GlcNAcase NagJ	O-GlcNAcase NagJ [Clostridium perfringens]	0	1377/1409 (98%)	GH_101_like superfamily; FA58C superfamily; FN3 superfamily
JFP838_UR65	(1906656-1926675) (20019 bp)	JFP838_08460	1906938-1908038	366	DNA sulfur modification protein DndB	DNA sulfur modification protein DndB [Clostridium perfringens]	0	365/366 (99%)	DndB superfamily
		JFP838_08465	1908031-1909656	541	Sulfurtransferase DndC	Sulfurtransferase DndC [Clostridium perfringens]	0	540/541 (99%)	AANH_like superfamily
		JFP838_08470	1909646-1911802	718	DNA sulfur modification protein DndD	DNA sulfur modification protein DndD [Clostridium perfringens]	0	703/718 (98%)	ABC_ATPase superfamily
		JFP838_08475	1911805-1912194	129	DNA sulfur modification protein DndE	DNA sulfur modification protein DndE [Clostridium perfringens]	1e-86	128/129 (99%)	DUF1832 superfamily
		JFP838_08480	1912191-1913375	394	Cysteine desulfurase	Cysteine desulfurase [Clostridium perfringens]	0	378/394 (96%)	AAT_I superfamily
		JFP838_08485	1913471-1915540	689	Hypothetical protein	Hypothetical protein [Clostridium ljungdahlii]	0.004	122/514 (24%)	DNA polymerase III PolC
		JFP838_08490	1915544-1916539	331	Hypothetical protein	Hypothetical protein [Clostridium ljungdahlii]	4e-31	97/277 (35%)	DndB superfamily
		JFP838_08495	1916628-1921796	1722	Hypothetical protein	Hypothetical protein [Clostridium perfringens]	0	1707/1722 (99%)	dnd_assoc_2 superfamily
		JFP838_08500	1921777-1923162	461	Hypothetical protein	Hypothetical protein [Clostridium perfringens]	0	460/461 (99%)	dnd_assoc_1 superfamily
		JFP838_08505	1923165-1925048	627	DNA-binding protein	DNA-binding protein [Clostridium perfringens]	0	613/627 (98%)	dnd_assoc_3 superfamily
		JFP838_08510	1925239-1926168	309	Hypothetical protein	Hypothetical protein [Clostridium perfringens]	1e-172	255/309 (83%)	KOW superfamily
		JFP838_08515	1926175-1926495	106	Hypothetical protein	Hypothetical protein [Clostridium perfringens]	3e-48	96/106 (91%)	-
JFP838_UR66	(1934588-1935686) (1098 bp)	JFP838_08535	1934781-1935494	237	Hypothetical protein	Hypothetical protein [Peptostreptococcaceae bacterium VA2]	2e-111	166/235 (71%)	DUF434 superfamily
JFP838_UR67	(1973167-1982251) (9084 bp)	JFP838_08645	1973310-1975232	640	NADH oxidase	NADH oxidase [Clostridium perfringens]	0	630/640 (98%)	TIM_phosphate_binding superfamily; SDR superfamily
		JFP838_08650	1975248-1976009	253	Hydrolase	Hydrolase [Clostridium perfringens]	0	251/253 (99%)	Esterase_lipase superfamily
		JFP838_08655	1976036-1977400	454	Glucuronide permease	Glucuronide permease [Clostridium perfringens]	0	454/454 (100%)	MFS_2
		JFP838_08660	1977616-1978461	281	AraC family transcriptional regulator	AraC family transcriptional regulator [Clostridium perfringens]	0	263/276 (95%)	HTH_AraC superfamily
		JFP838_08665	1978753-1980060	435	Membrane protein	Membrane protein [Clostridium perfringens]	0	435/435 (100%)	ArsB_NhaD_permease superfamily
		JFP838_08670	1980079-1980597	172	C4-dicarboxylate ABC transporter permease	C4-dicarboxylate ABC transporter permease [Clostridium perfringens]	3e-109	161/169 (95%)	DctQ superfamily
		JFP838_08675	1980620-1981627	335	TRAP transporter	TRAP transporter [Clostridium perfringens]	0	335/335 (100%)	Periplasmic_Binding_Protein_Type_2 superfamily
JFP838_UR68	(2058959-2060400) (1441 bp)	JFP838_09020	2059180-2059413	77	Hypothetical protein	Hypothetical protein [Clostridium perfringens]	2e-50	75/77 (97%)	-
		JFP838_09025	2059432-2059917	161	Hypothetical protein	Hypothetical protein [Clostridium perfringens]	1e-89	128/163 (79%)	-
JFP838_UR69	(2167895-2169993) (2098 bp)	JFP838_09480	2168299-2168964	221	Hypothetical protein	Hypothetical protein [Clostridium butyricum]	8e-49	100/225 (44%)
		JFP838_09485	2169109-2169558	-	Hypothetical protein	Disrupted/Pseudo	-	-	-
JFP838_UR70	(2218577-2222303) (3726 bp)	-	-	-	-	-	-	-	-
JFP838_UR71	(2251483-2254507) (3024 bp)	JFP838_09835	2251536-2254283	915	Hypothetical protein	Hypothetical protein [Bacillus sp. NSP22.2]	0	392/920 (43%)	GH18_Chitinase_like superfamily
JFP838_UR72	(2267132-2267695) (563 bp)	-	-	-	-	-	-	-	-
JFP838_UR73	(2322989-2324435) (1446 bp)	JFP838_10140	2323064-2324284	406	Transposase	Transposase [Clostridium perfringens]	0	398/406 (98%)	Transposase_mut superfamily
JFP838_UR74	(2441908-2445736) (3828 bp)	JFP838_10685	2442408-2442806	132	Hypothetical protein	Hypothetical protein [Clostridium baratii]	1e-33	60/130 (46%)	DUF3887
		JFP838_10690	2442814-2443545	-	Hypothetical protein	Disrupted/Pseudo	-	-	-
		JFP838_10695	2443556-2444866	436	Hypothetical protein	Sensor histidine kinase VirS [ [[Clostridium] sordellii]	3e-107	186/433 (43%)	COG2972
		JFP838_10700	2444879-2445586	235	Response regulator VirR	Response regulator VirR [Clostridium baratii]	4e-100	146/233 (63%)	REC superfamily; Lyt TR superfamily
JFP838_UR75	(2789353-2790026) (673 bp)	JFP838_12360	2789348-2789863	171	membrane protein	membrane protein [Clostridium botulinum]	1e-69	113/171 (66%)	VanZ superfamily
JFP838_UR76		JFP838_12370	2790388-2791569	393	Hypothetical protein	Hypothetical protein [Clostridium perfringens]	1e-72	162/403 (40%)
		JFP838_12375	2791583-2792407	274	Hypothetical protein	membrane protein [Clostridium perfringens]	3e-74	133/275 (48%)
	(2790478-2795934)	JFP838_12380	2792394..2793089	231	multidrug ABC transporter ATP-binding protein	Multidrug ABC transporter ATP-binding protein [Clostridium perfringens]	1e-116	179/228 (79%)	p-loop_NTPase superfamily
	(5456 bp)	JFP838_12385	2793109-2794281	390	Hypothetical protein	Hypothetical protein [Clostridium perfringens]	3e-10	65/192 (34%)
		JFP838_12390	2794299-2795102	267	Hypothetical protein	hypothetical protein [Candidatus Clostridium anorexicamassiliense]	7e-09	79/286 (28%)	p-loop_NTPase superfamily
		JFP838_12395	2795095-2795787	230	multidrug ABC transporter ATP-binding protein	multidrug ABC transporter ATP-binding protein [Candidatus Clostridium anorexicamassiliense]	4e-87	128/227 (56%)
JFP838_UR77	(2899005-2901587) (2582 bp)	JFP838_12805	2899232-2900143	303	Hypothetical protein	Hypothetical protein [Subdoligranulum sp. 4_3_54A2FAA]	1e-84	142/309 (46%)	RT_like superfamily
		JFP838_12810	2900130-2900393	87	Hypothetical protein	DNA-binding protein [Faecalibacterium prausnitzii]	7e-20	47/90 (52%)	HTH_XRE superfamily
		JFP838_12815	2900513-2900713	66	Hypothetical protein	No significant similarity found
JFP838_UR78	(3079824-3089068) (9244 bp)	JFP838_13755	3080200-3081057	285	Hypothetical protein	Hypothetical protein [Lachnospiraceae bacterium COE1]	4e-171	233/283 (82%)	-
		JFP838_13760	3081054-3081662	202	Hypothetical protein	Hypothetical protein [Dorea sp. AGR2135]	2e-121	176/202 (87%)	-
		JFP838_13765	3081918-3082355	145	Hypothetical protein	hypothetical protein [Clostridium novyi]	2e-82	126/144 (88%)	HDc superfamily
		JFP838_13770	3082593-3083849	418	integrase	integrase [Clostridium novyi]	0	409/418 (98%)	Phage_int_SAM_3; XerC
		JFP838_13775	3083842-3084051	69	Hypothetical protein	hypothetical protein [Clostridium novyi]	7e-42	69/69 (100%)	DUF3173
		JFP838_13780	3084074-3085105	343	replication initiation factor	replication initiation factor [Clostridium novyi]	0	342/343 (99%)	Rep_trans superfamily
		JFP838_13785	3085086-3085589	167	peptidase	peptidase [Clostridium paraputrificum]	9e-76	119/168 (71%)	PRKo9564
		JFP838_13790	3085856-3086977	373	cell division protein FtsK	cell division protein FtsK [Clostridium novyi]	0	343/373 (92%)	FtsK
		JFP838_13795	3087226-3087516	96	Hypothetical protein	hypothetical protein [Clostridium novyi]	4e-26	58/90 (64%)
		JFP838_13800	3087750-3088328	192	Hypothetical protein	Hypothetical protein [Clostridium paraputrificum]	2e-18	70/189 (37%)	-
		JFP838_13805	3088608-3088964	118	Hypothetical protein	Hypothetical protein [Clostridium paraputrificum]	1e-36	66/116 (57%)	-
JFP838_UR79	(3447296-3450065) (2769 bp)	JFP838_15520	3447367-3447999	210	Isochorismatase	Isochorismatase [Clostridium sp. Ade.TY]	2e-141	191/210 (91%)	Cysteine_hydrolysase superfamily
		JFP838_15525	3448185-3448598	137	Hypothetical protein	Hypothetical protein [Clostridium diolis]	6e-44	76/136 (56%)	-
		JFP838_15530	3448979-3449932	317	Hypothetical protein	Hypothetical protein [Clostridium tunisiense]	6e-132	202/312 (65%)	_
JFP838_UR80	(3450226-3460000) (9774 bp)	JFP838_15535	3450061-3451749	562	Resolvase	resolvase [Clostridium sulfidigenes]	0	557/560 (99%)	Ser_Recombinase; Zn_ribbon_recom
		JFP838_15540	3451918-3452316	132	Hypothetical protein	Hypothetical protein [Clostridium perfringens]	2e-83	122/131 (93%)
		JFP838_15545	3452544-3455030	828	Hypothetical protein	Hypothetical protein [Clostridium perfringens]	0	799/828 (96%)	-
		JFP838_15550	3455154-3456281	375	Hypothetical protein	Hypothetical protein [Clostridium perfringens]	0	346/375 (92%)	-
		JFP838_15555	3456431-3457291	286	Hypothetical protein	Hypothetical protein [Clostridium perfringens]	0	275/285 (96%)	-
		JFP838_15560	3457317-3457619	100	Hypothetical protein	Hypothetical protein [Clostridium perfringens]	4e-57	98/100 (98%)	-
		JFP838_15565	3457647-3457910	87	Mor transcription activator family protein	Hypothetical protein [Clostridium perfringens]	4e-55	86/87 (99%)	Mor superfamily
		JFP838_15570	3458597-3458953	118	Hypothetical protein	hypothetical protein [Clostridium sulfidigenes]	1e-73	112/118 (95%)
		JFP838_15575	3458965-3459270	101	Hypothetical protein	hypothetical protein [Clostridium sulfidigenes]	9e-65	101/101 (100%)	DUF960
		JFP838_15580	3459327-3459626	99	Hypothetical protein	Hypothetical protein [Clostridium perfringens]	5e-56	91/99 (92%)
		JFP838_15585	3459639-3459977	112	Hypothetical protein	Hypothetical protein [Clostridium perfringens]	2e-59	98/112 (88%)
JFP838_UR81	(3460334-3477183) (16849 bp)	JFP838_15595	3460600-3461625	-	DNA methyltransferase	Disrupted/Pseudo	-	-	-
		JFP838_15600	3463767-3465119	-	Hypothetical protein	Disrupted/Pseudo	-	-	-
		JFP838_15605	3465288-3466232	314	Hypothetical protein	rhoptry protein [Clostridium perfringens]	3e-171	268/314 (85%)
		JFP838_15610	3466312-3468009	565	resolvase	resolvase [Clostridium perfringens]	0	549/565 (97%)	Ser_Recombinase; Zn_ribbon_recom
		JFP838_15615	3468163-3468561	132	Hypothetical protein	Hypothetical protein [Clostridium perfringens]	3e-87	128/131 (98%)
		JFP838_15620	3468778-3471324	-	Disrupted/Pseudo	Disrupted/Pseudo	-	-	-
		JFP838_15625	3471923-3472381	152	membrane protein	MULTISPECIES: membrane protein [Clostridium]	3e-101	152/152 (100%)	TM2 superfamily
		JFP838_15630	3472385-3472669	94	Mor transcription activator family protein	MULTISPECIES: hypothetical protein [Clostridium]	1e-57	93/94 (99%)	Mor superfamily
		JFP838_15635	3473612-3473968	118	Hypothetical protein	hypothetical protein [Clostridium sulfidigenes]	1e-75	115/118 (97%)
		JFP838_15640	3473980-3474285	101	Hypothetical protein	Hypothetical protein [Clostridium perfringens]	2e-62	97/101 (96%)	DUF960
		JFP838_15645	3474343-3474645	100	Hypothetical protein	MULTISPECIES: hypothetical protein [Clostridium]	1e-61	100/100 (100%)
		JFP838_15650	3474663-3474992	109	Hypothetical protein	MULTISPECIES: hypothetical protein [Clostridium]	5e-69	109/109 (100%)	-
		JFP838_15655	3475222-3476448	408	MFS transporter	MFS transporter [Clostridium perfringens]	0	408/408 (100%)	MSF superfamily
	Hypothetical protein
	Functional protein
	Pseudogene
	Shared region with JP55
	Pahge related region
	Plasmid related region
