# Supplementary material for: Plasmid Characterization and Chromosome Analysis of Two netF+ Clostridium perfringens Isolates Associated with Foal and Canine Necrotizing Enteritis
Source: PLoS One. 2016 Feb 9;11(2):e0148344. doi: 10.1371/journal.pone.0148344 (PMC4747519; doi:10.1371/journal.pone.0148344)
Supplement: S8 Table — (XLSX) [file pone.0148344.s008.xlsx]

## Sheet: S8 Table
S8 Table. Unique chromosomal nucleotide sequences of JFP55 identified by PanSeq.
Novel Regions	Position/Size	Locus Tag	Genes	Size (aa)	Predicted Product	Hit Description	E-value	Identity	Conserved Domains
JFP55_UR1	(177022-178206) (1184 bp)	JFP55_00780	177064-177897	277	CAAX protease	CAAX amino terminal protease [Clostridium perfringens]	0	270/270 (100%)	Abi superfamily
JFP55_UR2	(192756-196566) (3810 bp)	JFP55_00840	192861-195122	753	Hypothetical protein	Hypothetical protein [Lactobacillus iners]	0	316/746 (42%)	-
		JFP55_00845	196356-196543	-	Hypothetical protein	Disrupted/Pseudo	-	-	-
JFP55_UR3	(455150-467867) (12717 bp)	JFP55_01920	455214-456356	380	Integrase	Integrase [Clostridium perfringens]	0	370/380 (97%)	AP2-like DNA-binding integrase domain; Phage integrase
		JFP55_01925	456430-456870	146	Zn peptidase	Hypothetical protein [Clostridium perfringens]	2e-91	131/146 (90%)	DUF955 superfamily
		JFP55_01930	456973-457407	144	DNA-binding protein	DNA-binding protein [Clostridium perfringens]	2e-45	83/129 (64%)	HTH_XRE superfamily
		JFP55_01935	457591-457785	64	Single-stranded DNA-binding protein	Transcriptional regulator [Clostridium novyi]	6e-13	37/63 (59%)	HTH_XRE superfamily
		JFP55_01940	457836-458033	65	glycosyl transferase family 1	glycosyl transferase family 1 [Clostridium perfringens]	2e-34	62/65 (95%)	HTH_MerR-SF superfamily
		JFP55_01945	458045-458224	59	Hypothetical protein	Hypothetical protein [Clostridium perfringens]	4e-29	55/59 (93%)	-
		JFP55_01950	458236-458784	182	Hypothetical protein	RNA polymerase sigma factor [Clostridium perfringens]	1e-53	91/184 (49%)	Sigma70-r2; Sigma70-r4 superfamilies
		JFP55_01955	458819-459377	-	Siderophore-interacting protein	Disrupted/Pseudo	-	-	-
		JFP55_01960	459508-460329	273	Hypothetical protein	Hypothetical protein [Clostridium perfringens]	0	268/273 (98%)	-
		JFP55_01965	460307-461038	243	MerR family transcriptional regulator	Phage protein [Clostridium perfringens E str. JGS1987]	4e-171	230/243 (95%)	ABC_ATPase superfamily
		JFP55_01970	461099-461407	102	Hypothetical protein	Hypothetical protein [Clostridium perfringens]	8e-51	78/101 (77%)	-
		JFP55_01975	461408-462289	293	Hypothetical protein	Hypothetical protein [Peptoclostridium difficile]	3e-116	179/287 (62%)	-
		JFP55_01980	462302-463339	345	Nucleoid-associated bacterial protein	Hypothetical protein [Clostridium perfringens]	0	257/347 (74%)	NA37 superfamily
		JFP55_01985	463416-463691	91	Transcriptional regulator	Hypothetical protein [Clostridium perfringens]	2e-50	84/91 (92%)	HTH_XRE superfamily
		JFP55_01990	463700-464002	100	Stage III sporulation protein D	Stage III sporulation protein D [Clostridium perfringens]	1e-60	93/100 (93%)	HTH_XRE superfamily
		JFP55_01995	464013-464345	110	Hypothetical protein	Siderophore-interacting protein [Clostridium perfringens]	4e-18	47/99 (47%)	Sigma70_r4 superfamily
		JFP55_02000	464942-465014	-	tRNA-Arg	-	-	-	-
		JFP55_02005	465408-466067	219	Integrase	Integrase [Clostridium perfringens]	3e-152	212/219 (97%)	DNA_BRE_C superfamily
		JFP55_02010	466550-467113	187	Resolvase	Putative resolvase [Clostridium phage vB_CpeS-CP51]	9e-126	178/184 (97%)	Ser_Recombinase superfamily; HTH_XRE superfamily
JFP55_UR4	(472108-474174) (2066 bp)	JFP55_02040	472221-473405	394	Hypothetical protein	Hypothetical protein [Clostridium beijerinckii]	6e-174	249/390 (64%)	ABC_ATPase superfamily
		JFP55_02045	473389-474153	254	Hypothetical protein	Recombination endonuclease VII family protein [Peptoclostridium difficile]	4e-100	147/252 (58%)	HNHc superfamily
JFP55_UR5	(482388-482975) (586 bp)	JFP55_02110	482460-482642	60	Hypothetical protein	Hypothetical protein [Mycoplasma hyosynoviae]	4.1	20/56 (36%)	-
		JFP55_02115	482712-482975	87	Hypothetical protein	Hypothetical protein [Clostridium perfringens]	7e-21	43/87 (49%)	-
JFP55_UR6	(485356-487833) (2477 bp)	JFP55_02125	483457-486471	-	-	Disrupted/Pseudo	-	-
		JFP55_02130	487579-487821	80	Hypothetical protein	Hypothetical protein [Clostridium perfringens]	3e-14	33/68 (49%)	-
JFP55_UR7	(488771-493776) (5005 bp)	JFP55_02145	488825-489868	347	Hypothetical protein	Hypothetical protein [Clostridium perfringens]	0	300/347 (86%)	MurNAc-LAA superfamily
		JFP55_02150	490111-490755	214	Hypothetical protein	Hypothetical protein phiCP51_0026 [Clostridium phage vB_CpeS-CP51]	5e-115	169/214 (79%)	PH-like superfamily
		JFP55_02155	491025-492032	335	Hypothetical protein	Hypothetical protein [Clostridium beijerinckii]	5e-108	172/338 (51%)	NA37 superfamily
		JFP55_02160	492050-493561	503	Hypothetical protein	Hypothetical protein [Clostridium beijerinckii]	1e-86	192/503 (38%)	-
JFP55_UR8	(575474-576789) (1315 bp)	JFP55_02505	575880-576953	357	Transposase	Transposase [Clostridium sp. CAG:265]	0	299/357 (84%)	OrfB_IS605; OrfB_Zn_ribbon; HTH_OrfB_IS605; Putative_transposase_MJ0751
JFP55_UR9	(597369-598473) (1104 bp)	JFP55_02600	597493-598314	273	4Fe-4S ferredoxin	4Fe-4S ferredoxin [Clostridium perfringens]	0	273/273 (100%)	HCP-like; Fer4_10; Ferredoxin type_protein_NapH_homolog
JFP55_UR10	(600302-601667) (1365 bp)	JFP55_02615	600141-601256	371	Transposase	Transposase [Clostridium perfringens]	0	370/371 (99%)	OrfB_IS605; OrfB_Zn_ribbon; HTH_OrfB_IS605; Putative_transposase_MJ0751
JFP55_UR11	(604033-605627) (1594 bp)	JFP55_02635	604417-605511	364	Transposase	Transposase [Clostridium perfringens]	0	363/364 (99%)	OrfB_IS605; OrfB_Zn_ribbon; HTH_OrfB_IS605; Putative_transposase_MJ0751
JFP55_UR12	(616171-634365) (18194 bp)	JFP55_02690	616236-618131	631	Nucleoside-diphosphate sugar epimerase	Nucleoside-diphosphate sugar epimerase [Clostridium perfringens]	0	614/631 (97%)	UDP_invert_46DH_SDR_e; CoA_binding_3; SDR superfamily
		JFP55_02695	618332-619591	419	Aminotransferase DegT	Aminotransferase DegT [Clostridium perfringens]	0	412/419 (98%)	AAT_I superfamily
		JFP55_02700	619607-620317	236	UDP-galactose phosphate transferase	UDP-galactose phosphate transferase [Clostridium perfringens C str. JGS1495]	4e-136	197/233 (85%)	Bac_transf superfamily
		JFP55_02705	620367-621185	272	Glycosyl transferase	Glycosyl transferase family 2 [Veillonella sp. CAG:933]	3e-158	207/272 (76%)	Glyco_transf_GTA_Type superfamily
		JFP55_02710	621195-621734	-	Hypothetical protein	Disrupted/ Pseudo	-	-	-
		JFP55_02715	622234-622695	-	Hypothetical protein	Disrupted/ Pseudo	-	-	-
		JFP55_02720	622707-623756	349	Hypothetical protein	Hypothetical protein [Lachnospiraceae oral taxon 107]	7e-124	174/341 (51%)	Glyco_transf_GTA_Type superfamily
		JFP55_02725	623769-625082	437	Hypothetical protein	Uncharacterized protein [Bacteroides sp. CAG:20]	1e-06	79/331 (24%)	Wzy_C superfamily
		JFP55_02730	625079-626170	363	Hypothetical protein	MULTISPECIES: hypothetical protein [Blautia]	7e-76	134/322 (42%)	Glyco_transf_GTA_Type superfamily
		JFP55_02735	626203-627330	375	Hypothetical protein	4Fe-4S ferredoxin iron-sulfur binding domain protein [Megasphaera elsdenii CAG:570]	3e-100	161/353 (46%)	HCP-like; FrhB_FdhB_C
		JFP55_02740	627397-628815	472	Hypothetical protein	Polysaccharide biosynthesis protein [Clostridium clostridioforme CAG:132]	4e-124	205/468 (44%)	MATE-like superfamily
		JFP55_02745	629041-629946	301	Hypothetical protein	Glycosyl transferase [Proteus mirabilis]	1e-80	133/269 (49%)	ATP-grasp_4 superfamily
		JFP55_02750	630281-631372	363	Protein CapI	UDP-glucuronate 5'-epimerase (UDP-glucuronic acidepimerase) [Clostridium perfringens]	0	314/358 (88%)	SDR superfamily
		JFP55_02755	631426-632907	493	UDP-glucose 6-dehydrogenase	UDP-glucose dehydrogenase [Clostridium perfringens]	0	470/493 (95%)	SDR superfamily; HTH_XRE superfamily; UDPG_MGDP_dh superfamily
		JFP55_02760	633250-634180	-	LytR family transcriptional regulator	Disrupted/ Pseudo	-	-	-
JFP55_UR13	(646023-648090) (2067 bp)	JFP55_02810	646119-647921	600	Glycerophosphodiester phosphodiesterase	Glycerophosphoryl diester phosphodiesterase family protein [Peptoclostridium difficile]	0	346/600 (58%)	GPDPase_Memb superfamily; PI-PLCc_GDPD_SF superfamily
JFP55_UR14	(649525-650164) (639 bp)	JFP55_02825	649662-650393	243	Hypothetical protein	Hypothetical protein [Clostridium perfringens]	2e-105	168/243 (69%)	Peptidase_M73 superfamily
JFP55_UR15	(653680-656031) (2351 bp)	JFP55_02845	653955-654671	238	Chemotaxis protein CheY	Chemotaxis protein CheY [Clostridium perfringens]	2e-114	164/232 (71%)	REC superfamily; Lyt TR superfamily
		JFP55_02850	654676-655974	432	Hypothetical protein	Sensor histidine kinase [Clostridium perfringens]	3e-124	208/425 (49%)	HATPase superfamily
JFP55_UR16	(743612-745504) (1892 bp)	JFP55_03215	743846-744337	163	Hypothetical protein	Hypothetical protein [Clostridium perfringens]	7e-103	159/163 (98%)	MgtC
		JFP55_03220	745255-745651	-	Hypothetical protein	Disrupted/Pseudo	-	-	-
JFP55_UR17	(748080-752714) (4634 bp)	JFP55_03235	748017-749243	408	Hypothetical protein	Type I restriction modification system subunit S [Methanothermobacter thermautotrophicus]	3e-94	155/401 (39%)	Methylase_S superfamily
		JFP55_03240	749454-749729	-	Hypothetical protein	Disrupted/Pseudo	-	-	-
		JFP55_03245	750340-751245	301	Hypothetical protein	Deoxycytidine deaminase [Clostridium sp. Maddingley MBC34-26]	1e-86	147/305 (48%)	Trimeric_dUTPase superfamily
		JFP55_03250	751510-752136	208	EcsC family protein	EcsC family protein [Peptoclostridium difficile]	6e-116	166/208 (80%)	EcsC superfamily
JFP55_UR18	(756716-766010) (9294 bp)	JFP55_03265	756752-756982	76	Hypothetical protein	Hypothetical protein [Clostridium perfringens]	6e-06	28/63 (44%)	-
		JFP55_03270	757139-757519	126	Hypothetical protein	Hypothetical protein [Clostridium perfringens]	5e-51	81/124 (65%)	-
		JFP55_03275	758638-758880	80	Hypothetical protein	Hypothetical protein [Clostridium perfringens]	1e-37	69/78 (88%)	-
		JFP55_03280	759132-759683	183	Hypothetical protein	Hypothetical protein [Clostridium perfringens]	2e-121	179/183 (98%)	-
		JFP55_03285	759647-761644	665	Hypothetical protein	Hypothetical protein [Clostridium perfringens]	0	662/665 (99%)	DNA_BRE_C superfamily
		JFP55_03290	761646-764456	936	Hypothetical protein	Hypothetical protein [Clostridium perfringens]	0	930/936 (99%)	DNA_BRE_C superfamily
		JFP55_03295	764453-765871	472	Hypothetical protein	Hypothetical protein [Clostridium perfringens]	0	471/472 (99%)	DNA_BRE_C superfamily
JFP55_UR19	(803550-816088) (12538 bp)	JFP55_03440	803089-804168	359	Hypothetical protein	Glycosyl transferase, group 1 family protein [Clostridium perfringens E str. JGS1987]	8e-154	234/356 (66%)	Glyco_transf_GTB_Type superfamily
		JFP55_03445	804183-805406	407	Hypothetical protein	Hypothetical protein [Bacillus cereus]	6e-29	104/332 (31%)	Wzy_C superfamily
		JFP55_03450	805418-806062	-	Hypothetical protein	Disrupted/Pseudo	-	-	-
		JFP55_03455	806418-807713	431	Polysaccharide biosynthesis protein	Polysaccharide biosynthesis protein [Clostridium perfringens]	0	281/425 (66%)	MATE-like superfamily
		JFP55_03460	807744-808883	379	Hypothetical protein	Glycosyl transferase family 1 [Clostridium perfringens]	3e-82	159/385 (41%)	Glyco_transf_GTB_Type superfamily
		JFP55_03465	810118-811665	-	Cell wall-binding protein	Disrupted/Pseudo	-	-	-
		JFP55_03470	812085-813581	-	Hypothetical protein	Disrupted/Pseudo	-	-	-
		JFP55_03475	815112-816005	297	Hypothetical protein	Glycosyl transferase family 14 [Clostridium bartlettii CAG:1329]	9e-82	141/290 (49%)	Branch
JFP55_UR20	(892107-895931) (3824 bp)	JFP55_03810	892315-892734	139	Hypothetical protein	Hypothetical protein [Clostridium perfringens]	6e-94	138/139 (99%)	PRK00215
		JFP55_03815	892749-893540	-	Hypothetical protein	Disrupted/Pseudo	-	-	-
		JFP55_03820	893575-893967	130	PemK family transcriptional regulator	PemK family protein [Clostridium perfringens F262]	3e-82	124/134 (93%)	PemK superfamily
		JFP55_03825	893983-894252	89	Hypothetical protein	Hypothetical protein [Clostridium perfringens]	7e-49	78/89 (88%)	-
		JFP55_03830	894311-895432	373	Hypothetical protein	Hypothetical protein [Clostridium perfringens]	0	342/376 (91%)	TraN superfamily; SCP superfamily
		JFP55_03835	895533-895889	118	Hypothetical protein	Hypothetical protein [Clostridium perfringens]	6e-77	114/118 (97%)	YopX superfamily
JFP55_UR21	(896677-937484) (40807 bp)	JFP55_03845	896786-900616	1276	Collagen-binding protein	Collagen-binding protein [Clostridium perfringens]	0	1157/1237 (94%)	Cna_peptide
		JFP55_03850	900906-901154	82	Hypothetical protein	Hypothetical protein [Clostridium perfringens]	2e-47	81/82 (99%)	-
		JFP55_03855	901161-901757	198	Sortase	Sortase [Clostridium perfringens]	3e-128	187/198 (94%)	Sortase superfamily
		JFP55_03860	901791-902132	113	Hypothetical protein	Hypothetical protein [Clostridium perfringens]	5e-44	77/108 (71%)	-
		JFP55_03865	902240-902761	173	Hypothetical protein	Hypothetical protein [Clostridium perfringens]	3e-109	165/173 (95%)	Peptidase_M41
		JFP55_03870	902824-903189	121	Hypothetical protein	Hypothetical protein [Clostridium perfringens]	1e-72	117/121 (97%)	-
		JFP55_03875	903228-903608	126	Single-stranded DNA-binding protein	Single-stranded DNA-binding protein [Clostridium perfringens]	9e-83	125/126 (99%)	RPA_2b_aaRSs_OBF_like superfamily
		JFP55_03880	903650-903865	71	XRE family transcriptional regulator	XRE family transcriptional regulator [Clostridium perfringens]	4e-36	66/71 (93%)	HTH_XRE superfamily
		JFP55_03885	903899-904135	78	DNA-binding protein	DNA-binding protein [Clostridium perfringens]	6e-45	77/78 (99%)	HTH_XRE superfamily
		JFP55_03890	904125-904334	69	Hypothetical protein	Hypothetical protein [Clostridium perfringens]	2e-39	69/69 (100%)	-
		JFP55_03895	904483-904839	118	Membrane protein	Membrane protein [Clostridium perfringens]	2e-67	112/118 (95%)	-
		JFP55_03900	904858-905535	225	Hypothetical protein	Hypothetical protein [Clostridium perfringens]	7e-127	191/225 (85%)	-
		JFP55_03905	905626-906273	215	Hypothetical protein	Hypothetical protein [Clostridium perfringens]	3e-144	209/215 (97%)
		JFP55_03910	906263-906636	-	NADH dehydrogenase	Disrupted/Pseudo	-	-	-
		JFP55_03915	906732-907439	235	Hypothetical protein	Hypothetical protein [Clostridium perfringens]	3e-161	232/235 (99%)	-
		JFP55_03920	907747-907971	74	Hypothetical protein	Hypothetical protein [Clostridium perfringens]	2e-44	74/74 (100%)	-
		JFP55_03925	908014-910638	874	Hypothetical protein	Hypothetical protein [Clostridium perfringens]	0	866/874 (99%)	ABC_ATPase superfamily
		JFP55_03930	910639-912798	719	Membrane protein	Membrane protein [Clostridium perfringens]	0	699/719 (97%)	MDN1
		JFP55_03935	912804-913091	95	Hypothetical protein	Hypothetical protein [Clostridium perfringens]	2e-61	95/95 (100%)	-
		JFP55_03940	913131-913784	217	Hypothetical protein	Hypothetical protein [Clostridium perfringens]	2e-146	215/217 (99%)	-
		JFP55_03945	913800-915698	632	Hypothetical protein	Hypothetical protein [Clostridium perfringens]	0	624/632 (99%)	AAA_10
		JFP55_03950	915703-916344	213	Hypothetical protein	Hypothetical protein [Clostridium perfringens]	2e-148	208/213 (98%)	-
		JFP55_03955	916366-917553	395	Cell wall-binding protein	Cell wall-binding protein [Clostridium perfringens]	0	394/395 (99%)	Lysozyme, NLPC_P60 superfamily
		JFP55_03960	917599-918459	286	Hypothetical protein	Hypothetical protein [Clostridium perfringens]	0	277/286 (97%)	CASP_C
		JFP55_03965	918810-919421	203	Hypothetical protein	Hypothetical protein [Clostridium perfringens]	1e-128	190/203 (94%)	-
		JFP55_03970	919414-919833	139	Hypothetical protein	Hypothetical protein [Clostridium perfringens]	5e-85	128/139 (92%)	-
		JFP55_03975	919826-921265	479	Hypothetical protein	Hypothetical protein [Clostridium perfringens]	0	454/483 (94%)	-
		JFP55_03980	921492-921698	68	Hypothetical protein	Hypothetical protein [Clostridium perfringens]	2e-30	59/68 (87%)	-
		JFP55_03985	921750-922757	-	Hypothetical protein	Disrupted/Pseudo	-	-	-
		JFP55_03990	924557-925408	-	Hypothetical protein	Disrupted/Pseudo	-	-	-
		JFP55_03995	925599-925907	102	Hypothetical protein	Hypothetical protein [Clostridium perfringens]	5e-64	101/102 (99%)	-
		JFP55_04000	925977-926273	98	Hypothetical protein	Hypothetical protein [Clostridium perfringens]	6e-62	93/98 (95%)	-
		JFP55_04005	926370-926573	67	Hypothetical protein	Hypothetical protein [Clostridium perfringens]	2e-38	65/67 (97%)	-
		JFP55_04010	927606-929564	-	Hypothetical protein	Disrupted/Pseudo	-	-	-
		JFP55_04015	929613-930239	208	Hypothetical protein	Hypothetical protein [Lysinibacillus sphaericus]	1e-65	105/209 (50%)	HTH_XRE superfamily
		JFP55_04020	930232-931353	373	Hypothetical protein	Hypothetical protein [Bacillus amyloliquefaciens]	1e-73	143/369 (39%)
		JFP55_04025	931386-932738	450	Hypothetical protein	Hypothetical protein [Bacillus amyloliquefaciens]	2e-162	252/434 (58%)	AdoMet_MTases superfamily
		JFP55_04030	932947-934140	397	Plasmid partitioning protein ParB	Plasmid partitioning protein ParB [Clostridium perfringens]	0	384/397 (97%)	ParBc superfamily
		JFP55_04035	934209-934961	250	Plasmid partitioning protein ParA	Plasmid partitioning protein ParA [Clostridium perfringens]	3e-176	248/250 (99%)	ABC_ATPase superfamily
		JFP55_04040	935030-935254	74	Hypothetical protein	Hypothetical protein [Clostridium perfringens]	5e-42	71/74 (96%)	-
		JFP55_04045	935686-937038	450	Transposase	Transposase [Clostridium perfringens]	0	439/450 (98%)	DEDD_Tnp_IS110 superfamily; Transposase_20 superfamily
JFP55_UR22	(1009987-1010600) (613 bp)	JFP55_04345	1010075-1010584	169	Acetyltransferase	Acetyltransferase [Clostridium perfringens]	2e-114	164/168 (98%)	NAT_SF superfamily
JFP55_UR23	(1011185-1011798) (613 bp)	JFP55_04355	1011254-1011763	169	Hypothetical protein	Hypothetical protein [Clostridium perfringens]	4e-110	167/169 (99%)	SMI1_KNR4 superfamily
JFP55_UR24	(1014502-1015100) (598 bp)	JFP55_04370	1014435-1014944	169	Hypothetical protein	Hypothetical protein [Clostridium perfringens]	3e-105	164/169 (97%)	-
JFP55_UR25	(1015855-1018391) (2536 bp)	JFP55_04380	1015915-1017369	484	Hypothetical protein	Hypothetical protein [Clostridium perfringens]	0	463/484 (96%)	Chromosome_partition_ protein
		JFP55_04385	1017585-1018196	203	Hypothetical protein	Hypothetical protein [Clostridium perfringens]	4e-73	129/216 (60%)	CryBP1
JFP55_UR26	(1023343-1068425) (45082 bp)	JFP55_04410	1023637-1024209	190	Hypothetical protein	Hypothetical protein [Clostridium perfringens]	1e-134	189/190 (99%)	NK superfamily
		JFP55_04415	1024599-1025018	139	Hypothetical protein	Hypothetical protein [Clostridium perfringens]	3e-83	125/139 (90%)	-
		JFP55_04420	1025036-1025815	259	Hypothetical protein	Hypothetical protein [Clostridium perfringens]	1e-172	243/260 (93%)	-
		JFP55_04425	1025881-1026252	123	PemK family transcriptional regulator	PemK family transcriptional regulator [Clostridium perfringens]	4e-77	118/124 (95%)	PemK superfamily
		JFP55_04430	1026267-1026536	89	Hypothetical protein	Hypothetical protein [Clostridium perfringens]	9e-58	88/89 (99%)	-
		JFP55_04435	1026576-1026896	106	Hypothetical protein	Hypothetical protein [Lysinibacillus massiliensis]	1.6	23/77 (30%)
		JFP55_04440	1027001-1028124	-	Hypothetical protein	Disrupted/Pseudo	-	-	-
		JFP55_04445	1028237-1028587	116	Hypothetical protein	Hypothetical protein [Clostridium perfringens]	3e-71	105/116 (91%)	YopX superfamily
		JFP55_04450	1028669-1032238	1189	Adhesin	Collagen adhesion protein [Clostridium perfringens D str. JGS1721]	0	1074/1177 (91%)	Cna_B superfamily
		JFP55_04455	1032624-1032953	109	Hypothetical protein	Hypothetical protein [Clostridium perfringens]	2e-41	79/110 (72%)	-
		JFP55_04460	1033179-1033433	84	Hypothetical protein	Hypothetical protein [Clostridium perfringens]	3e-47	81/84 (96%)	-
		JFP55_04465	1033442-1034053	203	Sortase	Sortase family protein [Clostridium perfringens D str. JGS1721]	1e-120	191/203 (94%)	Sortase family
		JFP55_04470	1034253-1034633	126	Single-stranded DNA-binding protein	Single-stranded DNA-binding protein [Clostridium perfringens]	3e-79	119/126 (94%)	RPA_2b_aaRSs_OBF_like superfamily
		JFP55_04475	1034676-1034891	71	XRE family transcriptional regulator	XRE family transcriptional regulator [Clostridium perfringens]	5e-39	70/71 (99%)	HTH_XRE superfamily
		JFP55_04480	1034931-1035167	78	DNA-binding protein	DNA-binding protein [Clostridium perfringens]	3e-45	74/78 (95%)	HTH_XRE superfamily
		JFP55_04485	1035164-1035373	69	Hypothetical protein	Hypothetical protein [Clostridium perfringens]	2e-37	67/69 (97%)	-
		JFP55_04490	1035409-1035660	83	Hypothetical protein	Hypothetical protein [Desulfitobacterium hafniense]	0.65	25/69 (36%)
		JFP55_04495	1035715-1036279	-	Hypothetical protein	Disrupted/Pseudo	-	-	-
		JFP55_04500	1036644-1037063	139	Hypothetical protein	Hypothetical protein [Clostridium perfringens]	0.006	43/16 (27%)	-
		JFP55_04505	1037131-1037469	112	Hypothetical protein	Hypothetical protein [Clostridium perfringens	2e-66	111/112 (99%)	-
		JFP55_04510	1037551-1038090	179	Hypothetical protein	Hypothetical protein [Clostridium perfringens]	9e-85	131/177 (74%)	-
		JFP55_04515	1038206-1038391	61	Hypothetical protein	Hypothetical protein [Clostridium perfringens]	2e-25	47/61 (77%)	-
		JFP55_04520	1038393-1038635	80	Hypothetical protein	Conserved hypothetical protein [Clostridium perfringens D str. JGS1721]	2e-34	74/79 (94%)	-
		JFP55_04525	1038692-1040887	731	Type VI secretion protein	Conjugal transfer protein TraG [Clostridium perfringens]	0	710/731 (97%)	AAA_10
		JFP55_04530	1040892-1042763	623	Hypothetical protein	Hypothetical protein [Clostridium perfringens]	0	591/623 (95%)	-
		JFP55_04535	1042766-1043053	95	Hypothetical protein	Hypothetical protein [Clostridium perfringens]	2e-56	90/95 (95%)	-
		JFP55_04540	1043109-1043771	220	Hypothetical protein	Hypothetical protein [Clostridium perfringens]	2e-108	208/220 (95%)	-
		JFP55_04545	1043786-1045675	629	Hypothetical protein	Hypothetical protein [Clostridium perfringens]	0	618/629 (98%)	ABC_ATPase
		JFP55_04550	1045677-1046276	199	Hypothetical protein	Hypothetical protein [Clostridium perfringens]	5e-130	193/199 (97%)	-
		JFP55_04555	1046341-1047495	384	Cell wall-binding protein	Cell wall-binding protein [Clostridium perfringens]	0	380/384 (99%)	Lysozyme-like superfamily; NLPC_P60 superfamily
		JFP55_04560	1047558-1048634	358	Hypothetical protein	Hypothetical protein PFAG_06095, partial [Plasmodium falciparum Santa Lucia]	1	32/112 (29%)	-
		JFP55_04565	1048699-1049550	283	Hypothetical protein	Hypothetical protein [Clostridium perfringens]	0	276/283 (98%)	-
		JFP55_04570	1049845-1050138	97	Hypothetical protein	Hypothetical protein [Clostridium perfringens]	1e-55	92/97 (95%)	-
		JFP55_04575	1050126-1050533	135	Hypothetical protein	Hypothetical protein [Clostridium perfringens]	4e-74	118/129 (91%)	-
		JFP55_04580	1050557-1050967	375	Hypothetical protein	Hypothetical protein [Clostridium perfringens]	0	374/375 (99%)	-
		JFP55_04590	1052232-1052495	87	Hypothetical protein	Hypothetical protein [Clostridium perfringens]	2e-52	86/87 (99%)	-
		JFP55_04595	1052546-1052938	130	Spore photoproduct	Spore photoproduct, partial [Clostridium perfringens]	9e-68	112/132 (85%)	-
		JFP55_04600	1053127-1053333	68	Hypothetical protein	Hypothetical protein [Clostridium perfringens]	8e-30	59/68 (87%)
		JFP55_04605	1053385-1054863	-	Hypothetical protein	Disrupted/Pseudo	-	-	-
		JFP55_04610	1055412-1055720	102	Hypothetical protein	Hypothetical protein [Clostridium perfringens]	2e-59	94/102 (92%)	-
		JFP55_04615	1055789-1056085	98	Hypothetical protein	Hypothetical protein [Clostridium perfringens]	2e-63	96/98 (98%)	-
		JFP55_04620	1056182-1056385	67	Hypothetical protein	Hypothetical protein [Clostridium perfringens]	1e-38	65/67 (97%)	-
		JFP55_04625	1057540-1058967	475	Hypothetical protein	Kinase domain protein [Clostridiales bacterium oral taxon 876]	4e-79	161/437 (37%)	PKc_like superfamily
		JFP55_04630	1059054-1060688	544	Hypothetical protein	Kinase domain protein [Clostridiales bacterium oral taxon 876]	4e-180	287/564 (51%)	ABC_ATPase superfamily; UvrD_C_2 superfamily
		JFP55_04635	1060678-1062435	585	Hypothetical protein	Hypothetical protein [Clostridiales bacterium oral taxon 876]	3e-76	175/591 (30%)	-
		JFP55_04640	1062521-1063711	396	Plasmid partitioning protein ParB	Plasmid partitioning protein ParB [Clostridium perfringens]	0	378/396 (95%)	ParBC family
		JFP55_04645	1063780-1064532	250	plasmid partitioning protein ParA	SpoOJ regulator protein [Clostridium perfringens E str. JGS1987]	4e-176	246/250(98%)	ABC_ATPase superfamily
		JFP55_04650	1064601-1064825	74	Hypothetical protein	Hypothetical protein [Clostridium perfringens]	4e-43	73/74 (99%)	-
		JFP55_04655	1064837-1064995	52	Protein DpnD	Protein DpnD [Clostridium perfringens]	3e-25	51/52 (98%)	DpnD_PcfM superfamily
		JFP55_04660	1065385-1066257	290	Hypothetical protein	Cell surface protein [Clostridium perfringens]	4e-147	240/259 (93%)	PepSY superfamily
		JFP55_04665	1066499-1067866	455	Transposase	Transposase [Clostridium perfringens]	0	424/450 (94%)	DEDD_Tnp_IS110 superfamily; Transposase_20 superfamily
JFP55_UR27	(1068859-1070735) (1876 bp)	JFP55_04675	1069917-1070528	-	Hypothetical protein	Disrupted/Pseudo	-	-	-
JFP55_UR28	(1072834-1073352) (518 bp)	JFP55_04690	1072922-1073321	-	Transposase	Disrupted/Pseudo	-	-	-
JFP55_UR29	(1119199-1121727) (2528 bp)	JFP55_04905	1119235-1120638	467	Hypothetical protein	Hypothetical protein [Clostridium perfringens]	0	463/467 (99%)	DUF4179
		JFP55_04910	1120640-1121176	178	Hypothetical protein	Hypothetical protein [Clostridium perfringens]	4e-117	176/178 (99%)	Sigma70_r2 superfamily; Sigma70_r4 superfamily
JFP55_UR30	(1271654-1272707) (1053 bp)	JFP55_05555	1271759-1271953	-	Hypothetical protein	Disrupted/Pseudo	-	-	-
		JFP55_05560	1271993-1272604	203	Hypothetical protein	Hypothetical protein [Clostridium perfringens]	5e-136	203/203 (100%)	-
JFP55_UR31	(1274200-1275385) (1185 bp)	JFP55_05570	1274310-1275191	293	Hypothetical protein	Hypothetical protein [Paenibacillus sp. IHBB 10380]	3e-149	195/292 (67%)	NAT_SF superfamily
JFP55_UR32	(1275494-1276064) (570 bp)	JFP55_05575	1275527-1276066	179	Hypothetical protein	Hypothetical protein [Clostridium perfringens]	2e-120	178/179 (99%)	YcxB superfamily
JFP55_UR33	(1280055-1282101) (2046 bp)	JFP55_05600	1280107-1280421	104	PadR family transcriptional regulator	PadR family transcriptional regulator [Clostridium perfringens]	7e-63	104/104 (100%)	HTH_XRE superfamily
		JFP55_05605	1280434-1281090	217	Hypothetical protein	Hypothetical protein [Clostridium perfringens]	7e-149	214/217 (99%)	COG4008 superfamily
		JFP55_05610	1281442-1281774	110	Hypothetical protein	Hypothetical protein [Clostridium perfringens]	5e-70	109/110 (99%)	DUF3784 superfamily
JFP55_UR34	(1285240-1294735) (9495 bp)	JFP55_05625	1285536-1286072	178	Hypothetical protein	Hypothetical protein [Deferribacter desulfuricans]	0.0003	50/181 (28%)	-
		JFP55_05630	1286259-1289159	966	DNA repair helicase	DNA repair helicase [Clostridium perfringens]	0	942/963 (98%)	PLDc_SF superfamily; ABC_ATPase superfamily; DUF3427 superfamily
		JFP55_05635	1289199-1290284	361	Hypothetical protein	Hypothetical protein NZ45_06435 [Clostridium botulinum]	0	306/361 (85%)	-
		JFP55_05640	1290680-1292725	681	Hypothetical protein	Nuclease [[Clostridium] saccharolyticum]	0	352/676 (52%)	ABC_ATPase superfamily; TOPRIM superfamily
		JFP55_05645	1292745-1294643	632	Hypothetical protein	Putative UvrD/REP helicase [Clostridium chauvoei]	0	390/609 (64%)	ABC_ATPase superfamily; UveD_C_2 superfamily
JFP55_UR35	(1300647-1302297) (1650 bp)	JFP55_05685	1300737-1301360	-	Transposase	Disrupted/Pseudo	-	-	-
		JFP55_05690	1301338-1302453	371	Transposase	Transposase [Clostridium perfringens]	0	370/371 (99%)	HTH_orfB_IS605 superfamily; OrfB_Zn_ribbon superfamily
JFP55_UR36	(1303464-1308815) (5351 bp)	JFP55_05700	1303752-1304750	332	Hypothetical protein	Putative viral A-type inclusion protein [Clostridium perfringens]	0	327/332 (98%)	Smc
		JFP55_05705	1305765-1306784	339	Hypothetical protein	ATPase [Clostridium perfringens]	0	335/339 (99%)	ABC_ATPase superfamily
		JFP55_05710	1306768-1308645	625	Hypothetical protein	Hypothetical protein [Clostridium perfringens]	0	622/625 (99%)	DUF2357; McrBC superfamily
JFP55_UR37	(1318915-1319720) (805 bp)	JFP55_05765	1318346-1319725	459	Hypothetical protein	Hypothetical protein [Clostridium perfringens]	0	459/459 (100%)	-
JFP55_UR38	(1326846-1329185) (2339 bp)	JFP55_05820	1327031-1327372	113	Transcriptional regulator	Transcriptional regulator [Clostridium sulfidigenes]	3e-70	105/113 (93%)	HTH_XRE superfamily
		JFP55_05825	1327614-1328249	211	FMN reductase	Multimeric flavodoxin WrbA [Clostridium sartagoforme]	5e-148	204/211 (97%)	FMN_red superfamily
		JFP55_05830	1328296-1329141	281	Glyoxal reductase	Glyoxal reductase [Clostridium sulfidigenes]	0	254/281(90%)	Aldo_ket_red superfamily; potassium_channel_beta_2 subunit
JFP55_UR39	(1336721-1337884) (1163 bp)	JFP55_05875	1337027-1338652	541	Diguanylate phosphodiesterase	Diguanylate phosphodiesterase [Clostridium perfringens]	0	538/541(99%)	Periplasmic_binding_protein_type _2 superfamily; EAL superfamily
JFP55_UR40	(1760724-1762380) (1656 bp)	JFP55_07715	1760856-1762202	448	Hypothetical protein	Hypothetical protein [Clostridium perfringens]	0	448/448 (100%)	DUF4041 superfamily; GIY_YIG_SF superfamily
JFP55_UR41	(1819826-1823511) (3685 bp)	JFP55_07895	1820100-1820879	259	Hypothetical protein	Hypothetical protein [Parcubacteria bacterium SCGC AB-164-E21]	7e-08	62/225 (28%)	-
		JFP55_07900	1820876-1822564	562	Hypothetical protein	Hypothetical protein [Methermicoccus shengliensis]	2e-81	189/549 (34%)	-
JFP55_UR42	(1899739-1900972) (1233 bp)	JFP55_08240	1899967-1900734	255	Hypothetical protein	Hypothetical protein [Desulfitobacterium hafniense]	2e-19	71/225 (32%)	-
JFP55_UR43	(2613957-2614630) (673 bp)	JFP55_11550	2613952-2614467	171	Membrane protein	Membrane protein [Clostridium botulinum]	4e-69	113/171 (66%)	VanZ superfamily
JFP55_UR44	(2615083-2620539) (5456 bp)	JFP55_11560	2614993-2616174	393	Hypothetical protein	Hypothetical protein [Clostridium perfringens]	5e-74	164/403 (41%)	-
		JFP55_11565	2616188-2617012	274	Hypothetical protein	Membrane protein [Clostridium perfringens]	4e-74	133/275 (48%)	-
		JFP55_11570	2616999-2617694	231	Multidrug ABC transporter ATP-binding protein	Multidrug ABC transporter ATP-binding protein [Clostridium perfringens]	4e-117	180/229 (79%)	ABC_ATPase superfamily
		JFP55_11575	2617714-2618886	390	Hypothetical protein	Hypothetical protein [Clostridium perfringens]	2e-09	63/192 (33%)	-
		JFP55_11580	2618904-2619707	267	Hypothetical protein	Hypothetical protein [Candidatus Clostridium anorexicamassiliense]	2e-09	80/286 (28%)	-
		JFP55_11585	2619700-2620392	230	Multidrug ABC transporter ATP-binding protein	Multidrug ABC transporter ATP-binding protein [Clostridium perfringens]	2e-83	130/226 (58%)	ABC_ATPase superfamily; LPS_export_IptB
JFP55_UR45	(2904585-2913365) (8780 bp)	JFP55_12940	2904794-2905621	-	Hypothetical protein	Disrupted/Pseudo	-	-	-
		JFP55_12945	2905614-2906225	203	Hypothetical protein	MULTISPECIES: hypothetical protein [Clostridiales]	9e-116	157/203 (77%)	-
		JFP55_12950	2906478-2906915	145	Hypothetical protein	Hypothetical protein [Clostridium novyi]	6e-81	121/145 (83%)	HDc superfamily
		JFP55_12955	2907141-2908397	418	Integrase	Integrase [Clostridium novyi]	0	400/418 (96%)	Phage_int_SAM_1 superfamily; DNA_BRE_C superfmily
		JFP55_12960	2908390-2908599	69	Hypothetical protein	Hypothetical protein [Clostridium novyi]	6e-41	68/69 (99%)	DUF3173 superfamily
		JFP55_12965	2908622-2909653	343	Replication initiation factor	Replication initiation factor [Clostridium novyi]	0	342/343 (99%)	Rep_trans superfamily
		JFP55_12970	2909634-2910137	167	Peptidase	Peptidase [Clostridium paraputrificum]	5e-75	119/168 (71%)	PRKo9564
		JFP55_12975	2910404-2911525	373	Cell division protein FtsK	Cell division protein FtsK [Clostridium novyi]	0	356/373 (95%)	ABC_ATPase superfamily
		JFP55_12980	2911774-2912079	101	Hypothetical protein	Hypothetical protein [Clostridium novyi]	2e-27	61/100 (61%)	-
		JFP55_12985	2912186-2912470	94	Hypothetical protein	Hypothetical protein [Clostridium novyi]	1e-41	71/96 (74%)	-
		JFP55_12990	2912634-2913149	171	Hypothetical protein	Hypothetical protein [Clostridium cellulovorans]	5e-78	126/171 (74%)	-
JFP55_UR46	(2917202-2921199) (3997 pb)	JFP55_13005	2917179-2921204	1341	Von Willebrand factor A	Von Willebrand factor A [Clostridium perfringens]	0	1339/1341(99%)	vWFA superfamily; PA14 superfamily
JFP55_UR47	(3281826-3291518) (9692 bp)	JFP55_14750	3281827-3282771	314	Hypothetical protein	Putative rhoptry protein [Clostridium perfringens]	3e-171	268/314 (85%)	-
		JFP55_14755	3282851-3284548	565	Resolvase	Resolvase [Clostridium perfringens]	0	548/565 (97%)	Ser_recombinase superfamily; Zn_ribbon recom superfamily; BAR superfamily
		JFP55_14760	3284702-3285100	132	Hypothetical protein	Hypothetical protein [Clostridium perfringens]	7e-88	129/131 (98%)	-
		JFP55_14765	3285317-3287863	-	Hypothetical protein	Disrupted/Pseudo	-	-	-
		JFP55_14770	3288462-3288920	152	Membrane protein	MULTISPECIES: membrane protein [Clostridium]	1e-100	151/152 (99%)	TM2 superfamily
		JFP55_14775	3288924-3289208	94	Mor transcription activator family protein	MULTISPECIES: hypothetical protein [Clostridium]	1e-57	93/94 (99%)	Mor superfamily
		JFP55_14780	3290114-3290470	118	Hypothetical protein	Hypothetical protein [Clostridium sulfidigenes]	1e-74	113/118 (96%)	-
		JFP55_14785	3290482-3290787	101	Hypothetical protein	Hypothetical protein [Clostridium perfringens]	2e-64	100/101(99%)	DUF960
		JFP55_14790	3290845-3291144	99	Hypothetical protein	Hypothetical protein [Clostridium perfringens]	5e-53	86/95 (91%)	-
		JFP55_14795	3291157-3291495	112	Hypothetical protein	Hypothetical protein [Clostridium perfringens]	7e-60	98/112 (88%)	-
JFP55_UR48	(3291855-3294046) (2191 bp)	JFP55_14805	3292014-3292991	325	Modification methylase	Modification methylase [Clostridium argentinense]	0	275/313 (88%)	AdoMet_MTases superfamily
		JFP55_14810	3293119-3293985	288	Hypothetical protein	Hypothetical protein [Acinetobacter bereziniae]	2e-31	98/286 (34%)	RE_Hae III
	Hypothetical protein
	Functional protein
	Pseudogene
	Shared region with JP838
	Pahge related region
	Plasmid related region
