# Supplementary material for: Plasmid Characterization and Chromosome Analysis of Two netF+ Clostridium perfringens Isolates Associated with Foal and Canine Necrotizing Enteritis
Source: PLoS One. 2016 Feb 9;11(2):e0148344. doi: 10.1371/journal.pone.0148344 (PMC4747519; doi:10.1371/journal.pone.0148344)
Supplement: S9 Table — (XLSX) [file pone.0148344.s009.xlsx]

## Sheet: S9 Table
S9 Table. Shared unique chromosomal nucleotide sequences by two netF-positive C. perfringens.
Novel Regions	Position/Size/Similarity	Locus Tag (GenBank)	Genes	Size (aa)	Predicted Product	Hit Description	E-value	Identity	Conserved Domains
SUR_1	JP838_(624356-628520)	JFP838_02665	624349-625434	361	Protein CapI	hypothetical protein [Clostridium perfringens]	0	337/361(93%)	NADB_Rossmann Superfamily
	(4161 bp)	JFP838_02670	625488-626966	492	UDP-glucose 6-dehydrogenase	UDP-glucose dehydrogenase [Clostridium perfringens]	0	487/492(99%)	NADB_Rossmann Superfamily; UDPG_MGDP_dh
	Identity with JP55: 94%	JFP838_02675	627382-628335		LytR family transcriptional regulator	LytR family transcriptional regulator [Clostridium perfringens]	0	286/313(91%)	LytR_cpsA_psr superfamily
SUR_2	JP838_(644634-646699) (2065 bp)	JFP838_02725	644730-646532	600	glycerophosphodiester phosphodiesterase	glycerophosphoryl diester phosphodiesterase family protein [Peptoclostridium difficile]	0	344/600(57%)	GPDPase_memb superfamily; PI_PLCc_GPDP_SF superfamily
	Identity with JP55: 91%
SUR_3	JP838_(652296-654637) (2341 bp)	JFP838_02760	652570-653286	238	chemotaxis protein CheY	chemotaxis protein CheY [Clostridium perfringens]	4e-114	163/235(69%)	REC superfamily; Lyt TR superfamily
	Identity with JP55: 91%
SUR_4	JP838_(722400-726178) (3778 bp)	JFP838_03060	722483-726052	1189	Adhesin	collagen adhesion protein [Clostridium perfringens D str. JGS1721]	0	1034/1177(88%)	can_B
	Identity with JP55: 92%
SUR_5		JFP838_03070	726542-726874	110	hypothetical protein	Hypothetical protein [Clostridium perfringens]	3e-63	102/110(93%)
		JFP838_03075	727058-727312	84	hypothetical protein	Hypothetical protein [Clostridium perfringens]	5e-48	83/84(99%)
	JP838_(726539-729315) (2776 bp)	JFP838_03080	727321-727932	203	Sortase	sortase [Clostridium perfringens]	1e-116	189/203(93%)	Sortase superfamily
	Identity with JP55: 90%	JFP838_03085	728182-728562	126	single-stranded DNA-binding protein	single-stranded DNA-binding protein [Clostridium perfringens]	3e-82	124/126(98%)	RPA-2b-aaRSs_Obf_like superfamily
		JFP838_03090	728604-728819	71	XRE family transcriptional regulator	XRE family transcriptional regulator [Clostridium perfringens]	5e-38	69/71(97%)	HTH_XRE superfamily
		JFP838_03095	728859-729095	78	DNA-binding protein	DNA-binding protein [Clostridium perfringens]	3e-43	71/78(91%)	HTH_XRE superfamily
		JFP838_03100	729092-729301	69	hypothetical protein	Hypothetical protein [Clostridium perfringens]	1e-36	65/69(94%)
SUR_6		JFP838_03120	731707-731892	61	hypothetical protein	Hypothetical protein [Clostridium perfringens]	4e-26	48/61(79%)
		JFP838_03125	731942-732151	69	hypothetical protein	Hypothetical protein [Clostridium perfringens]	1e-38	69/69(100%)
		JFP838_03130	732210-734405	731	type VI secretion protein	conjugal transfer protein TraG [Clostridium perfringens]	0	722/731(99%)	P-loop_NTPase superfamily; AAA_10
	JP838_(731588-741008) (9420 bp)	JFP838_03135	734410-736281	623	hypothetical protein	Hypothetical protein [Clostridium perfringens]	0	587/623(94%)
	Identity with JP55: 97%	JFP838_03140	736284-736571	95	hypothetical protein	Hypothetical protein [Clostridium perfringens]	7e-57	91/95(96%)
		JFP838_03145	736627-737289	220	hypothetical protein	Hypothetical protein [Clostridium perfringens]	5e-107	206/220(94%)
		JFP838_03150	737303-739192	629	hypothetical protein	Hypothetical protein [Clostridium perfringens]	0	624/629(99%)	P-loop_NTPase superfamily; AAA_10
		JFP838_03155	739194-739787	197	hypothetical protein	Hypothetical protein [Clostridium perfringens]	9e-130	195/199(98%)	IncA
		JFP838_03160	739852-741006	384	Cell wall-binding protein	Cell wall-binding protein [Clostridium perfringens]	0	377/384(98%)	Lysozyme-like superfamily; NLPC_P60 superfamily
SUR_7		JFP838_03195	745576-747402	608	Hypothetical protein	hypothetical protein HA1_05637 [Clostridium perfringens F262]	0	541/595(91%)	DUF955 superfamily; Pentapept
	JP838_(745560-748985) (3425 bp)	JFP838_03200	747605-747913	102	Hypothetical protein	Hypothetical protein [Clostridium perfringens]	6e-61	96/102(94%)
	Identity with JP55: 94%	JFP838_03205	747984-748280	98	Hypothetical protein	Hypothetical protein [Clostridium perfringens]	7e-64	97/98(99%)
		JFP838_03210	748378-748581	67	Hypothetical protein	Hypothetical protein [Clostridium perfringens]	1e-37	64/67(96%)
SUR_8		JFP838_03230	752412-753563	383	Plasmid partitioning protein ParB	Plasmid partitioning protein ParB [Clostridium perfringens]	0	373/397(94%)	ParBC family
	JP838_(752409-757024) (4615 bp)	JFP838_03235	753626-754378	250	plasmid partitioning protein ParA	sporulation initiation inhibitor protein soj [Clostridium perfringens D str. JGS1721]	2e-176	248/250(99%)	P-loop_NTPase superfamily
	Identity with JP55: 91%	JFP838_03240	754447-754671	74	Hypothetical protein	Hypothetical protein [Clostridium perfringens]	8e-43	73/74(99%)
		JFP838_03245	755139-756491	450	Transposase	Transposase [Clostridium perfringens]	0	430/450(96%)	DEDD_Tnp_IS110 superfamily; Transposase_20 superfamily
SUR_9	JP838_(1042825-1045354) (2529 bp)	JFP838_04450	1042861-1044264	467	Hypothetical protein	Hypothetical protein [Clostridium perfringens]	0	464/467(99%)	DUF4179
	Identity with JP55: 99%	JFP838_04455	1044266-1044802	178	Hypothetical protein	Hypothetical protein [Clostridium perfringens]	4e-117	176/178(99%)	Sigma70_r2 superfamily
SUR_10	JP838_(1253773-1255586) (1813 bp)	JFP838_05450	1253825-1254706	293	hypothetical protein	hypothetical protein [Paenibacillus sp. IHBB 10380]	4e-149	194/292(66%)	NAT_SF superfamily
	Identity with JP55: 95%	JFP838_05455	1255042-1255581	179	hypothetical protein	Hypothetical protein [Clostridium perfringens]	7e-121	179/179(100%)	YcxB superfamily
SUR_11		JFP838_05480	1259415-1259729	104	PadR family transcriptional regulator	PadR family transcriptional regulator [Clostridium perfringens]	7e-63	104/104(100%)	HTH superfamily
	JP838_(1259338-1262234) (2896 bp)	JFP838_05485	1259742-1260398	218	hypothetical protein	Hypothetical protein [Clostridium perfringens]	1e-148	213/218(98%)	COG4008
	Identity with JP55: 95%	JFP838_05490	1260747-1261079	110	hypothetical protein	Hypothetical protein [Clostridium perfringens]	3e-69	108/110(98%)	DUF3784
		JFP838_05495	1261422-1261907	161	Hypothetical protein	Hypothetical protein [Clostridium colicanis]	2e-60	108/158(68%)	-
SUR_12	JP838_(1266710-1269733) (3023bp)	JFP838_05525	1266851-1269745	964	DNA repair helicase	DNA repair helicase [Clostridium perfringens]	0	943/963(98%)	PLDc_SF superfamily; p_loop_NTPase superfamily
	Identity with JP55: 97%	JFP838_05530	1269842-1270945	367	Hypothetical protein	Hypothetical protein [Firmicutes bacterium CAG:102]	2e-91	158/367(43%)	DndB superfamily
SUR_13		JFP838_12360	2789348-2789863	171	membrane protein	membrane protein [Clostridium botulinum]	1e-69	113/171(66%)	VanZ superfamily
		JFP838_12370	2790388-2791569	393	Hypothetical protein	Hypothetical protein [Clostridium perfringens]	1e-72	162/403(40%)
	JP838_(2789353-2795934) (6581bp)	JFP838_12375	2791583-2792407	274	Hypothetical protein	membrane protein [Clostridium perfringens]	3e-74	133/275(48%)
	Identity with JP55: 97%	JFP838_12380	2792394..2793089	231	multidrug ABC transporter ATP-binding protein	Multidrug ABC transporter ATP-binding protein [Clostridium perfringens]	1e-116	179/228(79%)	p-loop_NTPase superfamily
		JFP838_12385	2793109-2794281	390	Hypothetical protein	Hypothetical protein [Clostridium perfringens]	3e-10	65/192(34%)
		JFP838_12390	2794299-2795102	267	Hypothetical protein	hypothetical protein [Candidatus Clostridium anorexicamassiliense]	7e-09	79/286(28%)	p-loop_NTPase superfamily
		JFP838_12395	2795095-2795787	230	multidrug ABC transporter ATP-binding protein	multidrug ABC transporter ATP-binding protein [Candidatus Clostridium anorexicamassiliense]	4e-87	128/227(56%)
SUR_14		JFP838_13755	3080200-3081057	285	Hypothetical protein	Hypothetical protein [Lachnospiraceae bacterium COE1]	4e-171	233/283(82%)	-
		JFP838_13760	3081054-3081662	202	Hypothetical protein	Hypothetical protein [Dorea sp. AGR2135]	2e-121	176/202(87%)	-
		JFP838_13765	3081918-3082355	145	Hypothetical protein	hypothetical protein [Clostridium novyi]	2e-82	126/144(88%)	HDc superfamily
		JFP838_13770	3082593-3083849	418	integrase	integrase [Clostridium novyi]	0	409/418(98%)	Phage_int_SAM_3; XerC
	JP838_(3080237-3087511) (7274bp)	JFP838_13775	3083842-3084051	69	Hypothetical protein	hypothetical protein [Clostridium novyi]	7e-42	69/69(100%)	DUF3173
	Identity with JP55: 87%	JFP838_13780	3084074-3085105	343	replication initiation factor	replication initiation factor [Clostridium novyi]	0	342/343(99%)	Rep_trans superfamily
		JFP838_13785	3085086-3085589	167	peptidase	peptidase [Clostridium paraputrificum]	9e-76	119/168(71%)	PRKo9564
		JFP838_13790	3085856-3086977	373	cell division protein FtsK	cell division protein FtsK [Clostridium novyi]	0	343/373(92%)	FtsK
		JFP838_13795	3087226-3087516	96	Hypothetical protein	hypothetical protein [Clostridium novyi]	4e-26	58/90(64%)
		JFP838_13800	3087750-3088328	192	Hypothetical protein	Hypothetical protein [Clostridium paraputrificum]	2e-18	70/189 (37%)	-
SUR_15	JP838_(3450226-3452549) (2323bp)	JFP838_15535	3450061-3451749	562	Resolvase	resolvase [Clostridium sulfidigenes]	0	557/560(99%)	Ser_Recombinase; Zn_ribbon_recom
	Identity with JP55: 97%	JFP838_15540	3451918-3452316	132	Hypothetical protein	Hypothetical protein [Clostridium perfringens]	2e-83	122/131(93%)
SUR_16		JFP838_15605	3465288-3466232	314	Hypothetical protein	rhoptry protein [Clostridium perfringens]	3e-171	268/314(85%)
		JFP838_15610	3466312-3468009	565	resolvase	resolvase [Clostridium perfringens]	0	549/565(97%)	Ser_Recombinase; Zn_ribbon_recom
		JFP838_15615	3468163-3468561	132	Hypothetical protein	Hypothetical protein [Clostridium perfringens]	3e-87	128/131(98%)
	JP838_(3465287-3475016) (9726 bp)	JFP838_15620	3468778-3471324	-	Disrupted/Pseudo	Disrupted/Pseudo	-	-	-
	Identity with JP55: 97%	JFP838_15625	3471923-3472381	152	membrane protein	MULTISPECIES: membrane protein [Clostridium]	3e-101	152/152(100%)	TM2 superfamily
		JFP838_15630	3472385-3472669	94	Mor transcription activator family protein	MULTISPECIES: hypothetical protein [Clostridium]	1e-57	93/94(99%)	Mor superfamily
		JFP838_15635	3473612-3473968	118	Hypothetical protein	hypothetical protein [Clostridium sulfidigenes]	1e-75	115/118(97%)
		JFP838_15640	3473980-3474285	101	Hypothetical protein	Hypothetical protein [Clostridium perfringens]	2e-62	97/101(96%)	DUF960
		JFP838_15645	3474343-3474645	100	Hypothetical protein	MULTISPECIES: hypothetical protein [Clostridium]	1e-61	100/100(100%)
		JFP838_15650	3474663-3474992	109	Hypothetical protein	MULTISPECIES: hypothetical protein [Clostridium]	5e-69	109/109(100%)	-
